# Supplementary material for: Sigma Hole Potentials as Tools: Quantifying and Partitioning Substituent Effects
Source: J Phys Chem A. 2023 Nov 21;127(48):10147–58. doi: 10.1021/acs.jpca.3c05797 (PMC10711721; doi:10.1021/acs.jpca.3c05797)
Supplement: Supplementary file 2 — jp3c05797_si_002.zip [file jp3c05797_si_002.zip]

Archive with 21 entries (19 files):
- xyz-Files/
- xyz-Files/1-GasPhase_Meta-Benzenes-Coordinates.xyz
- xyz-Files/10-Ethanol_Para-Cyclohexanes-Coordinates.xyz
- xyz-Files/11-Water_Meta-Cyclohexanes-Coordinates.xyz
- xyz-Files/12-Water_Para-Cyclohexanes-Coordinates.xyz
- xyz-Files/2-GasPhase_Para-Benzenes-Coordinates.xyz
- xyz-Files/3-Ethanol_Meta-Benzene-Coordinates.xyz
- xyz-Files/4-Ethanol_Para-Benzene-Coordinates.xyz
- xyz-Files/5-Water_Meta-Benzenes-Coordinates.xyz
- xyz-Files/6-Water_Para-Benzenes-Coordinates.xyz
- xyz-Files/7-GasPhase_Meta-Cyclohexane-Coordinates.xyz
- xyz-Files/8-GasPhase_Para-Cyclohexanes-Coordinates.xyz
- xyz-Files/9-Ethanol_Meta-Cyclohexanes-Coordinates.xyz
- xyz-Files/Cyclohexane-Study/
- xyz-Files/Cyclohexane-Study/13-IsomerStudy_H-C6H10-I_GasPhase.xyz
- xyz-Files/Cyclohexane-Study/14-IsomerStudy_F-C6H10-I_GasPhase.xyz
- xyz-Files/Cyclohexane-Study/15-IsomerStudy_Cl-C6H10-I_GasPhase.xyz
- xyz-Files/Cyclohexane-Study/16-IsomerStudy_Br-C6H10-I_GasPhase.xyz
- xyz-Files/Cyclohexane-Study/17-IsomerStudy_I-C6H10-I_GasPhase.xyz
- xyz-Files/Cyclohexane-Study/18-IsomerStudy_NH2-C6H10-I_GasPhase.xyz
- xyz-Files/Cyclohexane-Study/19-IsomerStudy_CN-C6H10-I_GasPhase.xyz
