# Supplementary material for: Sigma Hole Potentials as Tools: Quantifying and Partitioning Substituent Effects
Source: J Phys Chem A. 2023 Nov 21;127(48):10147–58. doi: 10.1021/acs.jpca.3c05797 (PMC10711721; doi:10.1021/acs.jpca.3c05797)
Supplement: Supplementary file 2 — jp3c05797_si_002.zip [file jp3c05797_si_002.zip › xyz-Files/1-GasPhase_Meta-Benzenes-Coordinates.xyz]

12
I-C6H4-H
6        2.628318000      1.198822000      0.000130000
6        3.323586000      0.000005000      0.000165000
6        2.628323000     -1.198819000      0.000131000
6        1.241543000     -1.205980000      0.000064000
6        0.557363000     -0.000004000      0.000032000
6        1.241536000      1.205976000      0.000063000
1        0.702691000     -2.142423000      0.000035000
1        0.702680000      2.142416000      0.000034000
53      -1.544558000      0.000000000     -0.000077000
1        3.163730000      2.138425000      0.000155000
1        4.404687000      0.000002000      0.000218000
1        3.163749000     -2.138414000      0.000156000
12
I-C6H4-F
6        1.134388000     -0.842900000      0.000048000
6        0.261823000      0.234188000      0.000035000
6        2.490272000     -0.578827000      0.000173000
6        0.733570000      1.538425000      0.000145000
6        2.997061000      0.704827000      0.000283000
1        0.045943000      2.370955000      0.000135000
6        2.101905000      1.761942000      0.000268000
1        2.474254000      2.776920000      0.000354000
1        0.787988000     -1.865437000     -0.000037000
53      -1.806510000     -0.123335000     -0.000155000
9        3.339675000     -1.612496000      0.000184000
1        4.065640000      0.860844000      0.000378000
12
I-C6H4-Cl
6        0.542018000      1.679303000      0.000000000
6        0.000000000      0.403131000      0.000000000
6        1.919899000      1.827349000      0.000000000
1        2.349484000      2.819491000      0.000000000
6        0.813461000     -0.719256000      0.000000000
6        2.753538000      0.721541000      0.000000000
1        0.397284000     -1.715263000      0.000000000
6        2.187112000     -0.541293000      0.000000000
1       -0.099411000      2.548185000      0.000000000
1        3.827574000      0.832886000      0.000000000
53      -2.084513000      0.157130000      0.000000000
17       3.218125000     -1.943401000      0.000000000
12
I-C6H4-Br
6        0.453295000     -0.277921000      0.000053000
6       -0.685853000      0.512698000     -0.000082000
6        1.691033000      0.344157000      0.000171000
6       -0.596155000      1.896198000     -0.000099000
6        1.807560000      1.723550000      0.000157000
1       -1.488874000      2.504087000     -0.000205000
1        2.782129000      2.188535000      0.000251000
6        0.654974000      2.491827000      0.000021000
1        0.732525000      3.570242000      0.000008000
1        0.384328000     -1.355202000      0.000066000
35       3.255322000     -0.724614000      0.000357000
53      -2.571613000     -0.409230000     -0.000263000
12
I-C6H4-I
6       -0.000199000     -0.145726000     -0.000004000
6        1.193548000      0.560719000      0.000003000
6       -1.193538000      0.560839000      0.000029000
6        1.204114000      1.946804000      0.000040000
6       -1.205597000      1.946741000      0.000067000
1        2.138408000      2.488769000      0.000045000
1       -2.140137000      2.488121000      0.000092000
6       -0.000697000      2.630829000      0.000072000
1       -0.000578000      3.712143000      0.000102000
1       -0.000324000     -1.225385000     -0.000033000
53       3.008230000     -0.494821000     -0.000048000
53      -3.007912000     -0.495082000      0.000020000
15
I-C6H4-CH3
6       -2.515135000     -0.506321000     -0.011545000
6       -2.936999000      0.818637000     -0.007903000
6       -2.018485000      1.854609000      0.002228000
6       -0.657761000      1.591005000      0.007287000
6       -0.235691000      0.271431000      0.000655000
6       -1.149461000     -0.770353000     -0.009631000
1       -3.996587000      1.040325000     -0.015420000
1       -2.360803000      2.880600000      0.003072000
1        0.057695000      2.400303000      0.012564000
1       -0.803745000     -1.795351000     -0.018380000
53       1.821556000     -0.160161000      0.000225000
6       -3.508749000     -1.634662000      0.009260000
1       -3.099350000     -2.532657000     -0.451237000
1       -3.784068000     -1.885489000      1.035413000
1       -4.421906000     -1.365279000     -0.520050000
18
I-C6H4-CH2CH3
6       -2.236869000      0.025757000     -0.343193000
6       -2.467270000      1.378445000     -0.119957000
6       -1.416926000      2.242349000      0.141436000
6       -0.113131000      1.773244000      0.186023000
6        0.117302000      0.425182000     -0.036706000
6       -0.928334000     -0.444789000     -0.299200000
1       -3.480662000      1.758371000     -0.154657000
1       -1.609426000      3.293306000      0.309806000
1        0.705688000      2.448261000      0.387353000
1       -0.732736000     -1.494491000     -0.473993000
6       -3.379293000     -0.927025000     -0.577650000
6       -3.911539000     -1.518494000      0.728610000
1       -3.051671000     -1.733457000     -1.235704000
1       -4.184986000     -0.404983000     -1.096449000
1       -4.737404000     -2.203999000      0.538693000
1       -3.127599000     -2.065674000      1.253037000
1       -4.267680000     -0.730709000      1.393155000
53       2.084959000     -0.313107000      0.018917000
21
I-C6H4-(n-Pr)
6       -0.786393000      2.353908000     -0.000311000
6       -1.908108000      1.536657000     -0.000365000
6       -1.778910000      0.154260000     -0.000298000
6       -0.495352000     -0.391123000     -0.000162000
6        0.616714000      0.429784000     -0.000113000
6        0.486101000      1.811114000     -0.000188000
1       -0.376705000     -1.466770000     -0.000091000
1        1.356958000      2.449980000     -0.000141000
53       2.536081000     -0.429269000      0.000101000
1       -0.905214000      3.429053000     -0.000361000
6       -2.961186000     -0.787485000     -0.000421000
1       -2.875997000     -1.443772000     -0.871682000
1       -2.875404000     -1.444740000      0.870047000
6       -4.342445000     -0.147012000      0.000399000
1       -4.449496000      0.497863000     -0.875088000
1       -4.448709000      0.497266000      0.876423000
6       -5.452974000     -1.189594000      0.000518000
1       -5.388368000     -1.830841000      0.881180000
1       -5.389038000     -1.830333000     -0.880562000
1       -6.436396000     -0.720378000      0.001026000
1       -2.888600000      1.990845000     -0.000451000
21
I-C6H4-(i-Pr)
6        1.928347000      0.036359000     -0.000320000
6        2.122991000      1.414505000      0.000339000
6        1.045694000      2.282678000      0.000879000
6       -0.253677000      1.796984000      0.000774000
6       -0.449334000      0.426672000      0.000070000
6        0.625751000     -0.449142000     -0.000483000
1        3.127785000      1.816852000      0.000440000
1        1.213387000      3.351238000      0.001388000
1       -1.093637000      2.475993000      0.001177000
1        0.455444000     -1.517381000     -0.001048000
6        3.099919000     -0.922905000     -0.000723000
6        3.949591000     -0.769466000      1.262245000
1        2.687176000     -1.934327000     -0.002428000
1        4.752870000     -1.507150000      1.274452000
1        4.406413000      0.220637000      1.308992000
1        3.347092000     -0.902974000      2.160481000
53      -2.406385000     -0.341937000     -0.000166000
6        3.951862000     -0.766181000     -1.261736000
1        4.409206000      0.223839000     -1.304926000
1        4.754882000     -1.504135000     -1.274583000
1        3.350924000     -0.896945000     -2.161419000
24
I-C6H4-(t-But)
6       -1.735446000      0.290189000     -0.000014000
6       -1.827413000      1.682335000     -0.000025000
6       -0.697492000      2.477834000     -0.000016000
6        0.568025000      1.909179000      0.000007000
6        0.666303000      0.530787000     -0.000023000
6       -0.464643000     -0.274330000     -0.000014000
1       -2.798604000      2.158407000     -0.000026000
1       -0.796718000      3.554934000     -0.000031000
1        1.451250000      2.530802000      0.000020000
1       -0.342790000     -1.346061000     -0.000059000
53       2.565002000     -0.374081000      0.000000000
6       -3.008693000     -0.558479000      0.000006000
6       -3.833169000     -0.232895000      1.255091000
6       -2.708976000     -2.059000000     -0.000224000
1       -2.146949000     -2.359778000     -0.885346000
1       -2.146999000     -2.360143000      0.884817000
1       -3.646542000     -2.615733000     -0.000321000
1       -3.264484000     -0.452225000      2.159507000
1       -4.745081000     -0.832221000      1.270934000
1       -4.123688000      0.816929000      1.287292000
6       -3.833484000     -0.232631000     -1.254801000
1       -3.265009000     -0.451657000     -2.159416000
1       -4.745359000     -0.832030000     -1.270607000
1       -4.124216000      0.817154000     -1.286704000
22
I-C6H4-Ph
6       -1.201541000      0.724727000     -0.109370000
6       -1.076930000      2.099751000     -0.291943000
6        0.172071000      2.691931000     -0.360394000
6        1.323447000      1.927910000     -0.249668000
6        1.200325000      0.559663000     -0.067730000
6       -0.043971000     -0.043113000      0.004329000
1        0.255012000      3.759777000     -0.510202000
1        2.296886000      2.392664000     -0.305415000
1       -0.123615000     -1.108288000      0.169467000
53       2.928631000     -0.622184000      0.114361000
1       -1.966012000      2.705648000     -0.402698000
6       -2.534918000      0.082773000     -0.036778000
6       -2.778943000     -1.128600000     -0.680412000
6       -3.572904000      0.678395000      0.676752000
1       -1.990774000     -1.594796000     -1.257038000
1       -3.394763000      1.608128000      1.201002000
6       -4.025856000     -1.727592000     -0.612971000
6       -4.819819000      0.079523000      0.745251000
1       -4.198758000     -2.664270000     -1.125327000
1       -5.611274000      0.552581000      1.310629000
6       -5.050913000     -1.125737000      0.100385000
1       -6.024414000     -1.593492000      0.153741000
18
I-C6H4-B(OH)3-
6        1.758400000      0.328324000     -0.036967000
6        1.810350000      1.722418000     -0.026020000
6        0.665677000      2.506171000      0.002645000
6       -0.590236000      1.915369000      0.016576000
6       -0.648408000      0.530971000     -0.001615000
6        0.488349000     -0.256717000     -0.027900000
1        0.740190000      3.588100000      0.010873000
1       -1.489566000      2.514650000      0.036484000
1        0.420164000     -1.335903000     -0.055679000
53      -2.560687000     -0.395678000      0.004402000
1        2.786465000      2.193391000     -0.051306000
5        3.131823000     -0.601738000      0.002397000
8        2.821045000     -1.837569000     -0.727115000
1        3.447204000     -2.490867000     -0.418044000
8        4.273332000      0.148277000     -0.588719000
1        4.143949000      0.171286000     -1.534763000
8        3.510815000     -0.908696000      1.391991000
1        4.262581000     -0.356366000      1.597576000
12
I-C6H4-S-
6        1.716058000      2.025144000      0.000000000
6        0.352768000      1.742579000      0.000000000
6        2.663077000      1.020935000      0.000000000
6        0.000000000      0.401456000      0.000000000
6        2.311758000     -0.348221000      0.000000000
6        0.922158000     -0.623201000      0.000000000
1        3.716560000      1.268196000      0.000000000
1        0.607642000     -1.656675000      0.000000000
16       3.490026000     -1.610891000      0.000000000
1        2.037339000      3.061121000      0.000000000
1       -0.388777000      2.527236000      0.000000000
53      -2.068077000     -0.089392000      0.000000000
26
I-C6H4-NHBut
6       -0.917050000      1.767224000     -0.242056000
6       -0.352297000      2.920950000      0.316974000
6        0.958835000      2.928362000      0.742698000
6        1.759578000      1.797951000      0.634204000
6        1.196516000      0.660918000      0.084428000
6       -0.118164000      0.624214000     -0.349836000
1        1.372698000      3.831801000      1.170361000
1       -0.518801000     -0.286336000     -0.767306000
1       -0.954833000      3.816211000      0.406911000
7       -2.215959000      1.798340000     -0.702906000
1       -2.755740000      2.577447000     -0.370525000
6       -2.979278000      0.606799000     -1.002478000
1       -3.882533000      0.923870000     -1.526440000
1       -2.420624000     -0.000594000     -1.718509000
6       -3.360320000     -0.236971000      0.212284000
1       -3.979240000      0.366417000      0.882848000
1       -2.458651000     -0.494144000      0.773495000
6       -4.104601000     -1.509298000     -0.171890000
1       -3.475459000     -2.105322000     -0.838838000
1       -4.997336000     -1.248449000     -0.747573000
6       -4.502501000     -2.347562000      1.035753000
1       -5.157184000     -1.784744000      1.703271000
1       -5.029699000     -3.253146000      0.736196000
1       -3.623585000     -2.646056000      1.609275000
1        2.784725000      1.810139000      0.970939000
53       2.360824000     -1.082472000     -0.092910000
14
I-C6H4-NH2
6        2.052383000      1.811159000      0.004613000
6        2.959509000      0.768849000     -0.002696000
6        2.513025000     -0.553298000     -0.008991000
6        1.138672000     -0.799387000     -0.009320000
6        0.250552000      0.260881000     -0.002042000
6        0.684990000      1.576346000      0.004964000
1        0.777176000     -1.818646000     -0.019452000
1       -0.016804000      2.396205000      0.010984000
53      -1.813010000     -0.143808000      0.000949000
1        2.414717000      2.830403000      0.010489000
1        4.022278000      0.974195000     -0.008206000
7        3.413207000     -1.607016000     -0.070200000
1        3.067934000     -2.492475000      0.257035000
1        4.336989000     -1.406032000      0.271108000
17
I-C6H4-NHCH3
6       -1.479212000      2.082754000     -0.000249000
6       -2.496136000      1.142894000     -0.032726000
6       -2.190717000     -0.219912000     -0.062164000
6       -0.842746000     -0.604406000     -0.049392000
6        0.148521000      0.353547000     -0.011786000
6       -0.146140000      1.709904000      0.011583000
1       -0.589244000     -1.655807000     -0.075231000
1        0.637384000      2.451473000      0.039970000
53       2.159068000     -0.263603000      0.009908000
1       -1.734118000      3.133990000      0.020396000
1       -3.524507000      1.472274000     -0.036146000
7       -3.167728000     -1.189035000     -0.133277000
1       -2.869708000     -2.109558000      0.132061000
6       -4.555757000     -0.888461000      0.114363000
1       -4.956541000     -0.238240000     -0.665268000
1       -4.722198000     -0.402641000      1.082911000
1       -5.124436000     -1.815189000      0.091348000
20
I-C6H4-NMe2
6       -1.050396000      2.376830000      0.010307000
6       -2.152893000      1.545062000     -0.018729000
6       -1.997252000      0.149741000     -0.055106000
6       -0.688279000     -0.361341000     -0.039911000
6        0.393188000      0.499246000     -0.010945000
6        0.241806000      1.874739000      0.012431000
1       -0.515074000     -1.424862000     -0.050097000
1        1.095563000      2.534261000      0.036451000
53       2.331020000     -0.321418000      0.005663000
1       -1.201907000      3.447837000      0.035164000
1       -3.137163000      1.986220000     -0.013195000
7       -3.084038000     -0.692779000     -0.107716000
6       -4.410975000     -0.151243000      0.065225000
1       -5.136775000     -0.956995000     -0.001986000
1       -4.539819000      0.344248000      1.034688000
1       -4.650078000      0.570680000     -0.718655000
6       -2.889852000     -2.116787000      0.029258000
1       -2.257643000     -2.508902000     -0.770302000
1       -2.433023000     -2.388788000      0.988079000
1       -3.851965000     -2.616561000     -0.041428000
16
I-C6H4-NHCHO
6       -0.954890000      2.342088000      0.008488000
6       -2.066859000      1.526973000     -0.112347000
6       -1.906795000      0.145493000     -0.159830000
6       -0.626532000     -0.400484000     -0.116540000
6        0.472695000      0.434352000     -0.022368000
6        0.323936000      1.810435000      0.051759000
1       -0.501536000     -1.474043000     -0.148392000
1        1.184605000      2.457263000      0.131443000
53       2.395245000     -0.407416000      0.027243000
1       -1.085531000      3.414688000      0.048004000
1       -3.049156000      1.968136000     -0.195754000
7       -3.002962000     -0.721864000     -0.268938000
1       -2.846980000     -1.637367000     -0.660431000
6       -4.252791000     -0.521955000      0.244907000
1       -4.356549000      0.435453000      0.777287000
8       -5.150584000     -1.317433000      0.140269000
13
I-C6H4-OH
6       -2.082492000      1.785516000      0.000075000
6       -2.982094000      0.736748000      0.000082000
6       -2.508052000     -0.569318000      0.000053000
6       -1.140358000     -0.817700000      0.000017000
6       -0.259042000      0.252144000      0.000010000
6       -0.712267000      1.559958000      0.000039000
1       -0.772539000     -1.835651000     -0.000006000
1       -0.019095000      2.387385000      0.000033000
53       1.806777000     -0.131623000     -0.000046000
1       -2.451221000      2.802221000      0.000097000
8       -3.423099000     -1.569184000      0.000062000
1       -2.977015000     -2.417002000      0.000038000
1       -4.048672000      0.908460000      0.000110000
16
I-C6H4-OCH3
6        1.507811000      2.064569000      0.000296000
6        2.522353000      1.116490000      0.000282000
6        2.191091000     -0.233050000      0.000129000
6        0.851176000     -0.622279000     -0.000005000
6       -0.134579000      0.342032000      0.000012000
6        0.175598000      1.696710000      0.000161000
1        0.618862000     -1.676866000     -0.000120000
1       -0.602695000      2.444731000      0.000174000
53      -2.149919000     -0.254389000     -0.000187000
1        1.767652000      3.114562000      0.000414000
1        3.551929000      1.439447000      0.000387000
8        3.088254000     -1.243328000      0.000099000
6        4.459658000     -0.918986000      0.000318000
1        4.736064000     -0.350198000     -0.891347000
1        4.735814000     -0.350340000      0.892150000
1        4.993388000     -1.865004000      0.000316000
14
I-C6H4-CHO
6        2.354958000     -0.000982000      0.000119000
6        2.603894000      1.364327000      0.000126000
6        1.546614000      2.259197000      0.000084000
6        0.242636000      1.791546000      0.000028000
6        0.000567000      0.421673000      0.000019000
6        1.047421000     -0.479111000      0.000062000
1        1.731700000      3.324210000      0.000093000
1       -0.582098000      2.489697000     -0.000007000
1        0.882833000     -1.547424000      0.000059000
53      -1.978987000     -0.277933000     -0.000064000
6        3.490478000     -0.953770000      0.000188000
8        3.377250000     -2.149922000     -0.000080000
1        4.491035000     -0.477780000     -0.000036000
1        3.625407000      1.723857000      0.000171000
13
I-C6H4-CN
6        1.491887000      2.247357000      0.000000000
6        2.579929000      1.394017000      0.000000000
6        2.368193000      0.018403000      0.000000000
6        1.075533000     -0.501353000      0.000000000
6        0.000000000      0.369581000      0.000000000
6        0.200438000      1.742745000      0.000000000
1        0.927940000     -1.571058000      0.000000000
1       -0.643644000      2.417014000      0.000000000
53      -1.951327000     -0.398916000      0.000000000
1        1.646365000      3.317021000      0.000000000
1        3.588059000      1.781822000      0.000000000
6        3.486819000     -0.877334000      0.000000000
7        4.383541000     -1.594678000      0.000000000
15
I-C6H4-CF3
6       -0.489253000     -0.303000000     -0.018015000
6       -1.744703000      0.282877000     -0.024445000
6       -1.883483000      1.663318000     -0.013175000
6       -0.754188000      2.461052000      0.001768000
6        0.510018000      1.890111000      0.006562000
6        0.633701000      0.510106000     -0.003425000
1       -0.392597000     -1.377956000     -0.028691000
1       -2.868225000      2.108236000     -0.020744000
1       -0.852967000      3.537397000      0.007873000
1        1.388686000      2.518545000      0.016510000
53       2.540584000     -0.365790000      0.000704000
6       -2.982668000     -0.575108000     -0.001909000
9       -2.728195000     -1.845343000     -0.331984000
9       -3.543107000     -0.587777000      1.217209000
9       -3.913408000     -0.119712000     -0.851495000
15
I-C6H4-COOH
6        2.044486000      0.163852000      0.000120000
6        2.225736000      1.541346000      0.000220000
6        1.125559000      2.378794000      0.000217000
6       -0.157260000      1.850765000      0.000116000
6       -0.329456000      0.474405000      0.000017000
6        0.762732000     -0.376452000      0.000017000
1        3.231744000      1.935428000      0.000299000
1        1.259991000      3.451393000      0.000295000
1       -1.014497000      2.508624000      0.000114000
1        0.630880000     -1.447500000     -0.000060000
53      -2.269200000     -0.330403000     -0.000138000
6        3.254941000     -0.701513000      0.000128000
8        4.384682000     -0.292035000      0.000209000
8        2.964384000     -2.013310000     -0.000002000
1        3.806511000     -2.480993000      0.000002000
18
I-C6H4-COOCH3
6        0.614448000      2.468037000      0.000070000
6        1.760043000      1.691146000      0.000025000
6        1.651463000      0.306070000     -0.000035000
6        0.399521000     -0.298951000     -0.000046000
6       -0.736480000      0.489740000      0.000000000
6       -0.638214000      1.874059000      0.000058000
1        0.342576000     -1.377627000     -0.000093000
1       -1.528847000      2.485825000      0.000094000
53      -2.630380000     -0.417367000     -0.000017000
1        0.692007000      3.546361000      0.000114000
1        2.735911000      2.152444000      0.000033000
6        2.845276000     -0.587981000     -0.000095000
8        2.789842000     -1.789387000     -0.000064000
8        3.993740000      0.096603000      0.000043000
6        5.180251000     -0.693270000      0.000113000
1        5.218431000     -1.324905000      0.885962000
1        5.218590000     -1.324821000     -0.885789000
1        6.004971000      0.012370000      0.000220000
14
I-C6H4-NO2
6        1.199164000      2.322009000      0.000139000
6        2.283919000      1.462670000      0.000138000
6        2.040575000      0.102925000      0.000070000
6        0.763355000     -0.427203000      0.000005000
6       -0.306110000      0.451945000      0.000008000
6       -0.094998000      1.824188000      0.000075000
1        0.629085000     -1.497341000     -0.000047000
1       -0.934820000      2.503814000      0.000077000
53      -2.262878000     -0.301735000     -0.000091000
1        1.360208000      3.390558000      0.000191000
1        3.299563000      1.825580000      0.000188000
7        3.187068000     -0.827057000      0.000067000
8        4.298138000     -0.342978000      0.000148000
8        2.946058000     -2.014577000      0.000017000
16
I-C6H4-SO3H
6        0.422551000      2.559849000      0.042991000
6        1.589853000      1.819303000     -0.020515000
6        1.497005000      0.438216000     -0.068638000
6        0.276776000     -0.217783000     -0.065563000
6       -0.879493000      0.543379000     -0.002175000
6       -0.812223000      1.928062000      0.054633000
1        0.242394000     -1.295390000     -0.130044000
1       -1.717960000      2.515197000      0.101405000
53      -2.746492000     -0.412315000     -0.000902000
1        0.470074000      3.639005000      0.078667000
16       2.988730000     -0.525716000     -0.132074000
8        3.384124000     -0.636056000      1.419945000
8        2.669013000     -1.853201000     -0.584021000
8        4.016679000      0.259915000     -0.740861000
1        3.066452000     -1.483409000      1.750727000
1        2.558084000      2.297336000     -0.044639000
15
I-C6H4-SO2Cl
6        0.152994000      2.606473000      0.203547000
6       -1.059173000      1.932900000      0.213470000
6        1.335569000      1.920071000     -0.010722000
6       -1.094397000      0.560612000      0.003929000
6        1.269691000      0.552856000     -0.214608000
6        0.075373000     -0.148693000     -0.213386000
1        2.288255000      2.428293000     -0.029602000
1        0.070993000     -1.214511000     -0.387342000
16       2.774798000     -0.343138000     -0.503773000
8        2.483191000     -1.574867000     -1.174109000
8        3.786852000      0.554364000     -0.974928000
17       3.300183000     -0.845389000      1.438652000
1        0.171777000      3.675288000      0.361733000
1       -1.976143000      2.479053000      0.381436000
53      -2.930103000     -0.450709000      0.010867000
16
I-C6H4-IF4
6        0.611165000      0.650701000     -0.000021000
6       -0.560183000     -0.080833000     -0.000039000
6       -1.752175000      0.626994000      0.000006000
6       -1.752958000      2.014670000      0.000019000
6       -0.553078000      2.707951000      0.000046000
6        0.654789000      2.029729000     -0.000034000
1        1.593041000      2.561188000     -0.000007000
1       -0.546338000     -1.159125000      0.000045000
53       2.425704000     -0.401991000     -0.000064000
9        2.994340000      0.868298000     -1.357627000
9        1.607859000     -1.525487000     -1.358682000
9        2.993381000      0.866798000      1.359146000
9        1.607887000     -1.526532000      1.357449000
1       -0.558030000      3.788541000      0.000134000
1       -2.687475000      2.556657000      0.000104000
53      -3.567548000     -0.420466000      0.000013000
14
I-C6H4-ICl2
6        0.613331000      0.547112000      0.370381000
6        0.655385000      1.722123000      1.092594000
6       -0.549651000      2.330621000      1.405758000
6       -1.751334000      1.772059000      1.001367000
6       -1.751699000      0.590075000      0.275250000
6       -0.561677000     -0.043376000     -0.051666000
1       -0.549599000      3.250153000      1.973684000
1       -0.558648000     -0.972720000     -0.600608000
1        1.592576000      2.166668000      1.391362000
53       2.441745000     -0.405832000     -0.121341000
17       3.275858000      1.750589000     -1.011332000
17       1.538000000     -2.522681000      0.788588000
1       -2.683331000      2.257256000      1.251747000
53      -3.565570000     -0.256196000     -0.346425000
13
I-C6H4-NN+
6       -2.316411000     -0.110677000      0.000016000
6       -2.674265000      1.236012000      0.000065000
6       -1.636688000      2.144217000      0.000086000
6       -0.316856000      1.708586000      0.000058000
6        0.006909000      0.349770000      0.000010000
6       -1.006114000     -0.591101000     -0.000012000
1       -1.852624000      3.202411000      0.000123000
1        0.477115000      2.442387000      0.000076000
1       -0.803468000     -1.652249000     -0.000049000
53       1.997526000     -0.265883000     -0.000029000
7       -3.335025000     -1.047597000     -0.000006000
7       -4.139298000     -1.790435000     -0.000002000
1       -3.709094000      1.544657000      0.000086000
