# Supplementary material for: Sigma Hole Potentials as Tools: Quantifying and Partitioning Substituent Effects
Source: J Phys Chem A. 2023 Nov 21;127(48):10147–58. doi: 10.1021/acs.jpca.3c05797 (PMC10711721; doi:10.1021/acs.jpca.3c05797)
Supplement: Supplementary file 2 — jp3c05797_si_002.zip [file jp3c05797_si_002.zip › xyz-Files/10-Ethanol_Para-Cyclohexanes-Coordinates.xyz]

12
I-C6H10-H
6       -0.121903000      0.000000000      0.409185000
6       -0.770439000     -1.263168000     -0.132969000
6       -2.267000000     -1.257567000      0.192379000
6       -2.948532000      0.000000000     -0.338769000
6       -2.267000000      1.257567000      0.192379000
6       -0.770439000      1.263168000     -0.132969000
1       -0.144363000      0.000000000      1.497220000
1       -0.294610000     -2.148240000      0.288198000
1       -0.634845000     -1.302846000     -1.216899000
1       -2.728927000     -2.151722000     -0.227522000
1       -2.399577000     -1.311309000      1.276867000
1       -2.903366000      0.000000000     -1.431991000
1       -2.728927000      2.151722000     -0.227522000
1       -2.399577000      1.311309000      1.276867000
1       -0.294610000      2.148240000      0.288198000
1       -0.634845000      1.302846000     -1.216899000
53       2.016398000      0.000000000     -0.019780000
1       -4.004270000      0.000000000     -0.065065000
12
I-C6H10-F
6       -0.101958000      0.000000000      0.411109000
6       -0.753338000     -1.261867000     -0.133743000
6       -2.250807000     -1.254482000      0.187801000
6       -2.903473000      0.000000000     -0.353582000
6       -2.250807000      1.254482000      0.187801000
6       -0.753338000      1.261867000     -0.133743000
1       -0.127721000      0.000000000      1.498731000
1       -0.290039000     -2.149839000      0.292335000
1       -0.610249000     -1.307284000     -1.215921000
1       -2.726211000     -2.137179000     -0.239001000
1       -2.400437000     -1.286302000      1.269854000
1       -2.871696000      0.000000000     -1.446531000
1       -2.726211000      2.137179000     -0.239001000
1       -2.400437000      1.286302000      1.269854000
1       -0.290039000      2.149839000      0.292335000
1       -0.610249000      1.307284000     -1.215921000
53       2.028482000      0.000000000     -0.022057000
9       -4.258306000      0.000000000      0.000591000
12
I-C6H10-Cl
6        0.251168000      0.000000000      0.405681000
6       -0.398401000     -1.260171000     -0.142628000
6       -1.898213000     -1.257543000      0.175472000
6       -2.546762000      0.000000000     -0.373150000
6       -1.898213000      1.257543000      0.175472000
6       -0.398401000      1.260171000     -0.142628000
1        0.220100000      0.000000000      1.493158000
1        0.060586000     -2.149524000      0.285673000
1       -0.252972000     -1.305848000     -1.224337000
1       -2.365117000     -2.143242000     -0.252771000
1       -2.047732000     -1.294991000      1.256812000
1       -2.509837000      0.000000000     -1.460971000
1       -2.365117000      2.143242000     -0.252771000
1       -2.047732000      1.294991000      1.256812000
1        0.060586000      2.149524000      0.285673000
1       -0.252972000      1.305848000     -1.224337000
53       2.383302000      0.000000000     -0.017971000
17      -4.322865000      0.000000000      0.017792000
12
I-C6H10-Br
6        0.869966000      0.000000000      0.401399000
6        0.222322000     -1.259734000     -0.149368000
6       -1.279270000     -1.258457000      0.164931000
6       -1.923948000      0.000000000     -0.386345000
6       -1.279270000      1.258457000      0.164931000
6        0.222322000      1.259734000     -0.149368000
1        0.834928000      0.000000000      1.488774000
1        0.679633000     -2.149572000      0.279942000
1        0.370161000     -1.304873000     -1.230737000
1       -1.741613000     -2.145798000     -0.264517000
1       -1.429351000     -1.298449000      1.246052000
1       -1.890312000      0.000000000     -1.473664000
1       -1.741613000      2.145798000     -0.264517000
1       -1.429351000      1.298449000      1.246052000
1        0.679633000      2.149572000      0.279942000
1        0.370161000      1.304873000     -1.230737000
53       3.003633000      0.000000000     -0.014745000
35      -3.855602000      0.000000000      0.015003000
12
I-C6H10-I
6        0.003384000      0.000215000     -1.452533000
6        0.243552000      1.285954000     -0.679651000
6       -0.466992000      1.222864000      0.679659000
6       -0.003384000     -0.000215000      1.452533000
6       -0.243552000     -1.285954000      0.679651000
6        0.466992000     -1.222864000     -0.679659000
1       -1.048053000     -0.093648000     -1.715709000
1       -0.121647000      2.147062000     -1.237135000
1        1.315870000      1.425770000     -0.525343000
1       -0.259571000      2.134931000      1.237122000
1       -1.547124000      1.171139000      0.525174000
1        1.048053000      0.093648000      1.715709000
1        0.121647000     -2.147062000      1.237135000
1       -1.315870000     -1.425770000      0.525343000
1        0.259571000     -2.134931000     -1.237122000
1        1.547124000     -1.171139000     -0.525174000
53       0.981455000      0.087822000     -3.392846000
53      -0.981455000     -0.087822000      3.392846000
15
I-C6H10-CH3
6       -0.079882000     -0.000016000      0.405071000
6       -0.728646000     -1.260991000     -0.139746000
6       -2.225348000     -1.251313000      0.179318000
6       -2.922280000      0.000011000     -0.353496000
6       -2.225328000      1.251317000      0.179332000
6       -0.728626000      1.260975000     -0.139732000
1       -0.105257000     -0.000022000      1.492987000
1       -0.258386000     -2.147589000      0.284203000
1       -0.587565000     -1.301967000     -1.222817000
1       -2.688258000     -2.146644000     -0.239640000
1       -2.365856000     -1.301349000      1.264332000
1       -2.819224000      0.000016000     -1.444502000
1       -2.688223000      2.146660000     -0.239618000
1       -2.365836000      1.301345000      1.264345000
1       -0.258352000      2.147560000      0.284229000
1       -0.587545000      1.301962000     -1.222802000
53       2.058835000     -0.000031000     -0.019103000
6       -4.406188000      0.000021000     -0.011264000
1       -4.550447000      0.000016000      1.071806000
1       -4.903531000      0.883030000     -0.415112000
1       -4.903546000     -0.882976000     -0.415121000
18
I-C6H10-CH2CH3
6       -0.311771000      0.098619000      0.436719000
6        0.271534000      1.353772000     -0.187825000
6        1.751644000      1.472172000      0.181072000
6        2.556342000      0.237605000     -0.225313000
6        1.922847000     -1.014663000      0.382112000
6        0.442380000     -1.150787000      0.017238000
1       -0.328486000      0.186348000      1.521213000
1       -0.272148000      2.236984000      0.145889000
1        0.170408000      1.298233000     -1.274716000
1        2.168727000      2.362892000     -0.292390000
1        1.845023000      1.616945000      1.262643000
1        2.499960000      0.145442000     -1.317143000
1        2.446325000     -1.911729000      0.050674000
1        2.027538000     -0.971446000      1.471654000
1        0.017879000     -2.033250000      0.494802000
1        0.346083000     -1.285753000     -1.063142000
53      -2.427486000     -0.086763000     -0.057034000
6        4.026877000      0.398829000      0.158997000
1        4.380666000      1.356957000     -0.230433000
1        4.100605000      0.465480000      1.249092000
6        4.939322000     -0.711070000     -0.349482000
1        4.853893000     -0.818430000     -1.432642000
1        4.696921000     -1.674065000      0.100451000
1        5.981993000     -0.494166000     -0.116930000
21
I-C6H10-(n-Pr)
6        0.740301000      0.107950000     -0.436279000
6        0.180165000      1.374392000      0.186519000
6       -1.297587000      1.518909000     -0.182336000
6       -2.125131000      0.300047000      0.226450000
6       -1.514163000     -0.964881000     -0.378224000
6       -0.036109000     -1.126705000     -0.014033000
1        0.757783000      0.193530000     -1.520931000
1        0.739588000      2.247144000     -0.148719000
1        0.280574000      1.318700000      1.273471000
1       -1.698401000      2.417934000      0.289445000
1       -1.388434000      1.663337000     -1.264153000
1       -2.070159000      0.209594000      1.318377000
1       -2.053082000     -1.851660000     -0.044092000
1       -1.619185000     -0.922597000     -1.467744000
1        0.372018000     -2.017677000     -0.490079000
1        0.058393000     -1.261282000      1.066562000
53       2.852745000     -0.114819000      0.056216000
6       -3.591384000      0.488620000     -0.158822000
1       -3.928497000      1.456661000      0.225023000
1       -3.667212000      0.550191000     -1.250316000
6       -4.537836000     -0.592576000      0.351870000
1       -4.412455000     -0.696040000      1.433402000
1       -4.271662000     -1.558181000     -0.082814000
6       -5.995881000     -0.286422000      0.032978000
1       -6.148259000     -0.198412000     -1.044456000
1       -6.305660000      0.655867000      0.488812000
1       -6.658129000     -1.070358000      0.401039000
21
I-C6H10-(i-Pr)
6       -0.579257000      0.152055000      0.370324000
6       -0.000012000      1.257457000     -0.495195000
6        1.497478000      1.402044000     -0.212511000
6        2.248366000      0.087603000     -0.430892000
6        1.629659000     -1.005722000      0.442301000
6        0.133489000     -1.172860000      0.162627000
1       -0.549500000      0.437469000      1.419991000
1       -0.512521000      2.200124000     -0.306049000
1       -0.149430000      1.008903000     -1.548985000
1        1.909844000      2.180371000     -0.857534000
1        1.632467000      1.740617000      0.818537000
1        2.082786000     -0.201987000     -1.475928000
1        2.126248000     -1.962395000      0.276890000
1        1.767138000     -0.755218000      1.497819000
1       -0.287176000     -1.939049000      0.813047000
1       -0.009628000     -1.504291000     -0.869007000
53      -2.716743000     -0.066111000     -0.001096000
6        3.771300000      0.244844000     -0.262301000
1        4.053393000      1.109242000     -0.872057000
6        4.528919000     -0.962580000     -0.811901000
6        4.208632000      0.534862000      1.173192000
1        3.693120000      1.397957000      1.594565000
1        4.020681000     -0.320992000      1.824063000
1        5.279202000      0.741074000      1.205994000
1        4.338127000     -1.857191000     -0.215978000
1        5.604706000     -0.782581000     -0.794445000
1        4.239283000     -1.176465000     -1.841997000
24
I-C6H10-(t-But)
6        0.858402000      0.000201000      0.427010000
6        0.195140000     -1.255883000     -0.105083000
6       -1.295789000     -1.246505000      0.243661000
6       -2.006618000     -0.000163000     -0.295030000
6       -1.295909000      1.246517000      0.243016000
6        0.194996000      1.255903000     -0.105804000
1        0.855814000      0.000515000      1.515184000
1        0.668774000     -2.145471000      0.308949000
1        0.314334000     -1.297094000     -1.190811000
1       -1.742628000     -2.154521000     -0.158229000
1       -1.405336000     -1.293003000      1.330652000
1       -1.869455000     -0.000438000     -1.384211000
1       -1.742916000      2.154292000     -0.159253000
1       -1.405386000      1.293492000      1.329991000
1        0.668533000      2.145783000      0.307711000
1        0.314155000      1.296505000     -1.191558000
53       2.987541000      0.000185000     -0.043034000
6       -3.544725000     -0.000078000     -0.065894000
6       -3.912144000      0.000215000      1.421863000
1       -3.528994000      0.883757000      1.933460000
1       -4.997819000      0.000030000      1.535626000
1       -3.528640000     -0.882928000      1.933889000
6       -4.164530000      1.238069000     -0.726900000
1       -5.253493000      1.180191000     -0.685795000
1       -3.868826000      2.160855000     -0.228486000
1       -3.871254000      1.309641000     -1.776577000
6       -4.164776000     -1.238327000     -0.726491000
1       -5.253731000     -1.179949000     -0.685869000
1       -3.871099000     -1.310603000     -1.776009000
1       -3.869700000     -2.160971000     -0.227450000
22
I-C6H10-Ph
6       -1.331455000     -0.381803000      0.001379000
6       -0.695236000      0.182585000      1.260184000
6        0.807652000     -0.104496000      1.256274000
6        1.487136000      0.448474000     -0.001714000
6        0.807392000     -0.113108000     -1.255746000
6       -0.695453000      0.174153000     -1.261275000
1       -1.279930000     -1.468738000      0.004995000
1       -1.154964000     -0.248353000      2.148737000
1       -0.859785000      1.262379000      1.297491000
1        1.262303000      0.331654000      2.146706000
1        0.970303000     -1.184332000      1.313212000
1        1.336302000      1.532330000     -0.005396000
1        1.261914000      0.316860000     -2.149244000
1        0.969770000     -1.193379000     -1.305309000
1       -1.155435000     -0.262587000     -2.146855000
1       -0.859881000      1.253688000     -1.305686000
53      -3.477386000     -0.006115000      0.000302000
6        2.976758000      0.198403000     -0.000862000
6        3.492685000     -1.096683000      0.001855000
6        3.872708000      1.262578000     -0.002598000
6        4.860634000     -1.319222000      0.002706000
6        5.243894000      1.045630000     -0.001696000
6        5.743143000     -0.247479000      0.000925000
1        2.820080000     -1.945247000      0.003305000
1        3.491801000      2.276499000     -0.004663000
1        5.239449000     -2.332616000      0.004759000
1        5.921195000      1.889242000     -0.003059000
1        6.810711000     -0.420621000      0.001586000
18
I-C6H10-B(OH)3-
6        2.080413000     -0.009399000      0.429507000
6        1.369404000     -1.250299000     -0.112922000
6       -0.138478000     -1.257369000      0.170553000
6       -0.761572000      0.007823000     -0.388508000
6       -0.121220000      1.265813000      0.167239000
6        1.386675000      1.239467000     -0.114070000
1        1.937114000     -0.009540000      1.520941000
1        1.813498000     -2.154748000      0.306068000
1        1.510433000     -1.309532000     -1.200194000
1       -0.582685000      2.152653000     -0.269501000
1       -0.286671000      1.307418000      1.247366000
1        1.834567000      2.139305000      0.313864000
1        1.545649000      1.297550000     -1.197082000
1       -0.302388000     -1.294083000      1.250972000
1       -0.715448000      0.006037000     -1.475985000
5        3.707109000     -0.009964000      0.165842000
8        4.361990000      1.213166000      0.697566000
1        4.212250000      1.929852000      0.082817000
8        4.043943000     -0.046020000     -1.290903000
1        3.565708000     -0.759468000     -1.710822000
8        4.266443000     -1.174599000      0.883371000
1        5.211345000     -1.184004000      0.728044000
53      -2.922308000      0.023051000     -0.022418000
1       -0.611835000     -2.139202000     -0.263528000
12
I-C6H10-S-
6       -0.211111000     -0.000003000      0.383033000
6        0.438550000      1.258975000     -0.160918000
6        1.937669000      1.247497000      0.163968000
6        2.642382000      0.000001000     -0.368244000
6        1.937670000     -1.247500000      0.163961000
6        0.438551000     -1.258978000     -0.160925000
1       -0.189229000     -0.000007000      1.471001000
1       -0.031801000      2.147209000      0.261118000
1        0.299367000      1.298873000     -1.244545000
1        2.400771000      2.142773000     -0.252554000
1        2.077288000      1.295235000      1.248515000
1        2.521992000      0.000004000     -1.456947000
1        2.400774000     -2.142773000     -0.252566000
1        2.077289000     -1.295244000      1.248508000
1        0.299369000     -1.298870000     -1.244552000
16       4.439954000      0.000000000      0.001441000
53      -2.354968000     -0.000004000     -0.041499000
1       -0.031798000     -2.147215000      0.261107000
26
I-C6H10-NHBut
6        1.632385000      0.138992000     -0.435445000
6        1.103692000      1.388072000      0.248726000
6       -0.351240000      1.622944000     -0.159231000
6       -1.234058000      0.418027000      0.147306000
6       -0.666428000     -0.827304000     -0.530733000
6        0.785944000     -1.082806000     -0.122789000
1        1.693774000      0.292773000     -1.510850000
1        1.708886000      2.255007000     -0.012778000
1        1.164897000      1.261975000      1.332431000
1       -0.731123000      2.504985000      0.360706000
1       -0.407998000      1.832280000     -1.231207000
1       -1.205890000      0.246135000      1.237381000
1       -1.260259000     -1.706465000     -0.280532000
1       -0.733152000     -0.691055000     -1.613903000
1        0.834120000     -1.292870000      0.948676000
7       -2.594404000      0.689243000     -0.298953000
1       -2.844346000      1.624837000     -0.001978000
6       -3.597879000     -0.232196000      0.215689000
1       -3.430681000     -1.219209000     -0.221369000
1       -3.518109000     -0.355375000      1.307822000
6       -5.000786000      0.231998000     -0.137659000
1       -5.075568000      0.340962000     -1.222937000
1       -5.169877000      1.226581000      0.288500000
6       -6.083339000     -0.717535000      0.360287000
1       -5.997182000     -0.826544000      1.444657000
1       -5.912364000     -1.710843000     -0.063218000
6       -7.487784000     -0.246764000      0.005262000
1       -7.607293000     -0.158460000     -1.076109000
1       -8.244940000     -0.940974000      0.370212000
1       -7.692643000      0.732367000      0.442162000
53       3.710009000     -0.210396000      0.117734000
1        1.170104000     -1.959307000     -0.642804000
14
I-C6H10-NH2
6        0.085850000      0.000027000      0.410010000
6        0.740632000      1.261426000     -0.129078000
6        2.233503000      1.249241000      0.203238000
6        2.922083000     -0.000016000     -0.334510000
6        2.233478000     -1.249257000      0.203227000
6        0.740599000     -1.261395000     -0.129067000
1        0.103711000      0.000033000      1.497952000
1        0.270123000      2.148077000      0.293735000
1        0.605471000      1.305776000     -1.212641000
1        2.703510000      2.143232000     -0.211481000
1        2.375312000      1.284884000      1.287180000
1        2.804088000     -0.000007000     -1.428343000
1        2.703441000     -2.143257000     -0.211521000
1        2.375299000     -1.284932000      1.287167000
1        0.270073000     -2.148029000      0.293762000
1        0.605428000     -1.305754000     -1.212627000
53      -2.046572000      0.000047000     -0.034194000
7        4.327671000     -0.000032000      0.064175000
1        4.793235000      0.808280000     -0.329921000
1        4.793045000     -0.808728000     -0.329361000
17
I-C6H10-NHCH3
6        0.301071000      0.085210000      0.441277000
6       -0.450082000     -1.166575000      0.021623000
6       -1.925043000     -1.042169000      0.409263000
6       -2.564155000      0.206713000     -0.193979000
6       -1.777028000      1.444676000      0.221081000
6       -0.300783000      1.341618000     -0.164773000
1        0.330513000      0.163868000      1.526077000
1       -0.015464000     -2.049484000      0.488305000
1       -0.365177000     -1.295220000     -1.060366000
1       -2.450288000     -1.939660000      0.082200000
1       -2.023623000     -0.989435000      1.497311000
1       -2.499797000      0.115888000     -1.292572000
1       -2.207850000      2.333844000     -0.244158000
1       -1.871130000      1.570406000      1.303398000
1        0.236000000      2.226687000      0.173941000
1       -0.208271000      1.300195000     -1.252781000
53       2.408787000     -0.078265000     -0.083943000
7       -3.950636000      0.347950000      0.231927000
1       -4.264463000      1.276400000     -0.017766000
6       -4.858293000     -0.621267000     -0.362250000
1       -5.885464000     -0.341793000     -0.132465000
1       -4.758274000     -0.698089000     -1.454448000
1       -4.688379000     -1.612711000      0.057789000
20
I-C6H10-NMe2
6        0.604480000      0.000016000      0.442883000
6       -0.074444000     -1.250745000     -0.078970000
6       -1.553971000     -1.248751000      0.309539000
6       -2.290894000     -0.000029000     -0.181037000
6       -1.554001000      1.248725000      0.309493000
6       -0.074475000      1.250739000     -0.079021000
1        0.624412000      0.000038000      1.530721000
1        0.404767000     -2.145825000      0.315307000
1        0.017555000     -1.285086000     -1.167472000
1       -2.003071000     -2.150682000     -0.101114000
1       -1.654276000     -1.304678000      1.397399000
1       -2.256210000     -0.000044000     -1.287961000
1       -2.003129000      2.150629000     -0.101193000
1       -1.654305000      1.304691000      1.397351000
1        0.404714000      2.145847000      0.315219000
1        0.017520000      1.285038000     -1.167525000
53       2.719129000      0.000033000     -0.077669000
7       -3.688971000     -0.000022000      0.262094000
6       -4.407099000      1.185762000     -0.179366000
1       -5.455175000      1.094563000      0.101645000
1       -4.020636000      2.083733000      0.296139000
1       -4.360080000      1.325240000     -1.272312000
6       -4.407156000     -1.185742000     -0.179450000
1       -5.455228000     -1.094513000      0.101567000
1       -4.360144000     -1.325142000     -1.272407000
1       -4.020741000     -2.083768000      0.295988000
16
I-C6H10-NHCHO
6        0.633131000     -0.000121000      0.470085000
6       -0.049554000     -1.260322000     -0.035777000
6       -1.522387000     -1.258280000      0.377321000
6       -2.239537000     -0.000404000     -0.108785000
6       -1.522702000      1.257510000      0.377708000
6       -0.049871000      1.260063000     -0.035390000
1        0.671627000     -0.000282000      1.557503000
1        0.442737000     -2.148858000      0.356138000
1        0.023509000     -1.300920000     -1.125346000
1       -2.019349000     -2.141945000     -0.022958000
1       -1.598360000     -1.310370000      1.467503000
1       -2.238734000     -0.000245000     -1.201694000
1       -2.019896000      2.141168000     -0.022300000
1       -1.598698000      1.309239000      1.467907000
1        0.442198000      2.148605000      0.356791000
1        0.023179000      1.301008000     -1.124946000
53       2.735469000      0.000228000     -0.087516000
7       -3.630927000     -0.000698000      0.304149000
1       -3.835591000     -0.001034000      1.292418000
6       -4.680401000     -0.000106000     -0.530123000
8       -5.849536000      0.001154000     -0.184517000
1       -4.383026000      0.001536000     -1.590450000
13
I-C6H10-OH
6       -0.094358000      0.002622000      0.410414000
6       -0.748454000     -1.260046000     -0.126878000
6       -2.243164000     -1.244280000      0.201745000
6       -2.919203000      0.007399000     -0.344211000
6       -2.241774000      1.258145000      0.187402000
6       -0.746122000      1.262884000     -0.135867000
1       -0.115495000      0.006176000      1.498244000
1       -0.281653000     -2.146778000      0.299069000
1       -0.610981000     -1.308069000     -1.209921000
1       -2.716459000     -2.136523000     -0.212701000
1       -2.389148000     -1.271228000      1.285011000
1       -2.833675000      0.002771000     -1.438974000
1       -2.714188000      2.143294000     -0.238977000
1       -2.389745000      1.298693000      1.270119000
1       -0.277965000      2.150733000      0.286189000
1       -0.604975000      1.304162000     -1.218680000
53       2.037666000     -0.000787000     -0.028203000
8       -4.287914000      0.072468000      0.027181000
1       -4.731473000     -0.702288000     -0.322293000
16
I-C6H10-OCH3
6       -0.290935000      0.078615000      0.445240000
6        0.317180000      1.335053000     -0.155788000
6        1.795739000      1.430323000      0.224906000
6        2.563734000      0.188589000     -0.196450000
6        1.928252000     -1.064691000      0.400094000
6        0.450945000     -1.175753000      0.014820000
1       -0.315478000      0.150626000      1.530578000
1       -0.212594000      2.221675000      0.189067000
1        0.220166000      1.300423000     -1.243676000
1        2.240826000      2.310162000     -0.239708000
1        1.895053000      1.547884000      1.307429000
1        2.535657000      0.109124000     -1.293435000
1        2.449743000     -1.960408000      0.063082000
1        2.029550000     -1.017367000      1.487857000
1        0.012366000     -2.059620000      0.475455000
1        0.362991000     -1.296169000     -1.067860000
53      -2.399481000     -0.069163000     -0.074591000
8        3.905154000      0.365498000      0.215896000
6        4.819009000     -0.526812000     -0.375116000
1        4.673479000     -1.556862000     -0.036590000
1        4.743432000     -0.505631000     -1.468066000
1        5.817404000     -0.205921000     -0.085290000
14
I-C6H10-CHO
6       -0.179038000      0.014359000      0.380952000
6        0.405983000      1.331335000     -0.102881000
6        1.906992000      1.373440000      0.189024000
6        2.621849000      0.165276000     -0.433462000
6        2.008177000     -1.144819000      0.039473000
6        0.505930000     -1.187349000     -0.249165000
1       -0.126946000     -0.046071000      1.466125000
1       -0.088360000      2.171613000      0.382449000
1        0.242659000      1.430034000     -1.178737000
1        2.325426000      2.304863000     -0.194211000
1        2.068437000      1.368066000      1.270496000
1        2.511966000      0.250261000     -1.522881000
1        2.497525000     -1.989493000     -0.444595000
1        2.180704000     -1.253950000      1.113052000
1        0.080510000     -2.113689000      0.134107000
1        0.340749000     -1.174257000     -1.329357000
53      -2.320820000     -0.045517000     -0.000865000
6        4.098160000      0.264483000     -0.178047000
8        4.772880000     -0.585245000      0.346016000
1        4.559456000      1.214672000     -0.509825000
13
I-C6H10-CN
6       -0.126883000     -0.000009000      0.400573000
6        0.517877000      1.260969000     -0.151808000
6        2.015270000      1.266650000      0.157548000
6        2.685898000      0.000008000     -0.395532000
6        2.015280000     -1.266645000      0.157551000
6        0.517883000     -1.260990000     -0.151792000
1       -0.087577000     -0.000002000      1.487860000
1        0.056659000      2.148473000      0.277977000
1        0.368062000      1.305338000     -1.233057000
1        2.475762000      2.153956000     -0.274266000
1        2.171801000      1.309867000      1.237408000
1        2.594621000      0.000005000     -1.485041000
1        2.475778000     -2.153948000     -0.274264000
1        2.171816000     -1.309858000      1.237410000
1        0.056672000     -2.148492000      0.278007000
1        0.368062000     -1.305374000     -1.233040000
53      -2.261043000     -0.000017000     -0.008441000
6        4.115476000      0.000039000     -0.097015000
7        5.235770000     -0.000143000      0.154399000
15
I-C6H10-CF3
6        0.812066000      0.000014000     -0.405552000
6        0.159854000      1.259954000      0.138702000
6       -1.334776000      1.260419000     -0.187391000
6       -2.010620000     -0.000065000      0.355307000
6       -1.334723000     -1.260493000     -0.187457000
6        0.159909000     -1.259986000      0.138630000
1        0.786701000      0.000044000     -1.493310000
1        0.626346000      2.147639000     -0.285210000
1        0.297324000      1.303397000      1.221704000
1       -1.794223000      2.152231000      0.236167000
1       -1.471766000      1.306473000     -1.270162000
1       -1.936362000     -0.000087000      1.446083000
1       -1.794128000     -2.152348000      0.236054000
1       -1.471707000     -1.306499000     -1.270231000
1        0.626437000     -2.147627000     -0.285335000
1        0.297385000     -1.303485000      1.221628000
53       2.942582000      0.000047000      0.029005000
6       -3.493047000     -0.000079000      0.059453000
9       -4.109794000      1.077053000      0.576000000
9       -3.760039000     -0.000059000     -1.258877000
9       -4.109758000     -1.077268000      0.575957000
15
I-C6H10-COOH
6       -0.506401000      0.097745000      0.392599000
6        0.122145000      1.237370000     -0.391686000
6        1.614964000      1.330430000     -0.070686000
6        2.321476000      0.009794000     -0.356345000
6        1.664576000     -1.138530000      0.427872000
6        0.171143000     -1.232998000      0.111602000
1       -0.486051000      0.315264000      1.458457000
1       -0.365697000      2.181160000     -0.152811000
1       -0.013065000      1.061150000     -1.461678000
1        2.062793000      2.133112000     -0.656311000
1        1.752120000      1.589730000      0.980964000
1        2.244010000     -0.224178000     -1.421073000
1        2.147109000     -2.084981000      0.187530000
1        1.802775000     -0.963961000      1.498293000
1       -0.279651000     -2.026657000      0.705625000
1        0.038954000     -1.495033000     -0.940830000
53      -2.636715000     -0.033208000     -0.031219000
6        3.789779000      0.073031000     -0.020864000
8        4.310451000      0.872991000      0.715510000
8        4.482771000     -0.902824000     -0.622270000
1        5.402514000     -0.833966000     -0.337990000
18
I-C6H10-COOCH3
6       -0.890730000      0.134606000      0.391628000
6       -0.297061000      1.265592000     -0.431264000
6        1.185304000      1.433968000     -0.092519000
6        1.950902000      0.133235000     -0.311929000
6        1.327939000     -1.006688000      0.510120000
6       -0.155053000     -1.177420000      0.177090000
1       -0.896579000      0.397236000      1.447461000
1       -0.827336000      2.197302000     -0.239952000
1       -0.407375000      1.038873000     -1.494562000
1        1.609058000      2.229918000     -0.704971000
1        1.294040000      1.741968000      0.949206000
1        1.902511000     -0.146601000     -1.366709000
1        1.853191000     -1.941477000      0.316848000
1        1.441884000     -0.781948000      1.574048000
1       -0.582670000     -1.963677000      0.797570000
1       -0.259491000     -1.488186000     -0.865154000
53      -3.007296000     -0.102441000     -0.056602000
6        3.409007000      0.270503000      0.052638000
8        3.862122000      1.074125000      0.830515000
8        4.154210000     -0.643950000     -0.570295000
6        5.547147000     -0.654636000     -0.250581000
1        6.005298000      0.296992000     -0.512676000
1        5.692744000     -0.845856000      0.810835000
1        5.979779000     -1.455761000     -0.840437000
14
I-C6H10-NO2
6        0.479721000      0.000095000      0.397971000
6       -0.172077000     -1.260955000     -0.147307000
6       -1.668085000     -1.260986000      0.176074000
6       -2.315636000     -0.000154000     -0.381777000
6       -1.668170000      1.260946000      0.175566000
6       -0.172164000      1.260879000     -0.147819000
1        0.451265000      0.000314000      1.485463000
1        0.287646000     -2.149002000      0.282193000
1       -0.029398000     -1.309875000     -1.229012000
1       -2.136187000     -2.147014000     -0.251316000
1       -1.817697000     -1.289438000      1.256144000
1       -2.286377000     -0.000366000     -1.468469000
1       -2.136328000      2.146770000     -0.252182000
1       -1.817786000      1.289823000      1.255624000
1        0.287505000      2.149130000      0.281319000
1       -0.029495000      1.309369000     -1.229547000
53       2.607118000      0.000080000     -0.035659000
7       -3.783828000     -0.000126000     -0.051935000
8       -4.103099000     -0.000031000      1.119126000
8       -4.571438000     -0.000229000     -0.975137000
16
I-C6H10-SO3H
6       -1.066582000     -0.001241000      0.396089000
6       -0.395496000      1.243770000     -0.159796000
6        1.100688000      1.229179000      0.167659000
6        1.742257000     -0.048570000     -0.364385000
6        1.061182000     -1.300012000      0.190274000
6       -0.433787000     -1.275223000     -0.138698000
1       -1.039288000      0.007356000      1.483666000
1       -0.844470000      2.142971000      0.257946000
1       -0.531697000      1.281836000     -1.242801000
1        1.568912000      2.108161000     -0.272926000
1        1.242916000      1.281421000      1.248542000
1        1.719601000     -0.061813000     -1.455835000
1        1.511766000     -2.196823000     -0.230716000
1        1.198020000     -1.335759000      1.273189000
1       -0.910007000     -2.153298000      0.293598000
1       -0.570568000     -1.327119000     -1.221033000
53      -3.193788000      0.028072000     -0.039899000
16       3.492908000     -0.120067000      0.023502000
8        4.079344000      1.158788000     -0.735553000
8        3.700260000      0.065429000      1.440675000
8        4.075189000     -1.258831000     -0.635689000
1        4.161143000      1.896788000     -0.118687000
15
I-C6H10-SO2Cl
6        1.255190000     -0.000265000      0.338086000
6        0.639547000     -1.260449000     -0.248930000
6       -0.875228000     -1.269257000     -0.015196000
6       -1.484905000      0.000534000     -0.594177000
6       -0.875189000      1.269362000     -0.013119000
6        0.639582000      1.260881000     -0.246886000
1        1.156988000     -0.001138000      1.421502000
1        1.073065000     -2.149365000      0.205045000
1        0.845129000     -1.305930000     -1.320488000
1       -1.312384000     -2.150941000     -0.478660000
1       -1.078854000     -1.317525000      1.055881000
1       -1.384252000      0.001422000     -1.684695000
1       -1.312317000      2.151811000     -0.475152000
1       -1.078803000      1.315901000      1.058045000
1        0.845149000      1.308061000     -1.318366000
16      -3.287550000      0.000452000     -0.471443000
8       -3.819952000      1.244644000     -0.956859000
8       -3.819960000     -1.242982000     -0.958795000
17      -3.608949000     -0.001133000      1.586421000
1        1.073138000      2.149058000      0.208494000
53       3.404188000     -0.000043000      0.039128000
16
I-C6H10-IF4
6       -2.064101000     -0.033614000      0.437209000
6       -1.397927000      1.260815000      0.001337000
6        0.094429000      1.239729000      0.370273000
6        0.718645000      0.018351000     -0.270052000
6        0.095809000     -1.282463000      0.189541000
6       -1.396348000     -1.251395000     -0.179476000
1       -2.064456000     -0.111769000      1.522148000
1       -1.862697000      2.118565000      0.483448000
1       -1.508105000      1.389929000     -1.077142000
1        0.565052000      2.154859000      0.019372000
1        0.203734000      1.195311000      1.452807000
1        0.721342000      0.095828000     -1.356773000
1        0.566984000     -2.137758000     -0.288548000
1        0.205770000     -1.393339000      1.267360000
1       -1.504589000     -1.223654000     -1.265494000
53       2.880116000      0.001390000     -0.019458000
9        2.809295000     -1.292770000     -1.497204000
9        2.805411000      1.510757000     -1.276530000
9        2.704639000     -1.463710000      1.263160000
9        2.700628000      1.245660000      1.478067000
53      -4.176410000      0.000646000     -0.056210000
1       -1.860821000     -2.170025000      0.173312000
14
I-C6H10-ICl2
6        2.051562000      0.338061000      0.000129000
6        1.391980000     -0.202782000      1.257227000
6       -0.103707000      0.155583000      1.267234000
6       -0.738658000     -0.369824000     -0.000184000
6       -0.103685000      0.156629000     -1.267156000
6        1.391992000     -0.201771000     -1.257407000
1        2.035981000      1.425752000      0.000565000
1        1.854640000      0.211513000      2.150858000
1        1.509433000     -1.287473000      1.298254000
1       -0.572433000     -0.279041000      2.147954000
1       -0.215892000      1.239044000      1.320499000
1       -0.816930000     -1.454721000     -0.000643000
1       -0.572400000     -0.277262000     -2.148243000
1       -0.215850000      1.240135000     -1.319525000
1        1.509427000     -1.286428000     -1.299285000
53      -2.911830000      0.071793000      0.000020000
17      -2.405056000      2.512464000      0.000747000
17      -3.327019000     -2.393428000     -0.000796000
1        1.854677000      0.213218000     -2.150703000
53       4.171559000     -0.125029000     -0.000048000
13
I-C6H10-NN+
6       -2.598589000     -0.000166000     -0.406791000
6       -1.986407000     -1.279518000      0.162211000
6       -0.485008000     -1.260738000     -0.143358000
6        0.158607000     -0.000026000      0.414279000
6       -0.485117000      1.260606000     -0.143403000
6       -1.986535000      1.279260000      0.162163000
1       -2.597266000     -0.000210000     -1.497641000
1       -2.450607000     -2.153631000     -0.287283000
1       -2.152834000     -1.312193000      1.238589000
1       -0.039872000     -2.150652000      0.295255000
1       -0.040038000      2.150578000      0.295159000
1       -0.329413000      1.314084000     -1.222280000
1       -2.450787000      2.153341000     -0.287343000
1       -2.152941000      1.311970000      1.238543000
1       -0.329293000     -1.314257000     -1.222231000
7       -4.036905000     -0.000240000     -0.094579000
7       -5.091739000      0.000335000      0.164270000
53       2.283647000      0.000067000      0.006996000
1        0.110702000     -0.000004000      1.500790000
