# Supplementary material for: Sigma Hole Potentials as Tools: Quantifying and Partitioning Substituent Effects
Source: J Phys Chem A. 2023 Nov 21;127(48):10147–58. doi: 10.1021/acs.jpca.3c05797 (PMC10711721; doi:10.1021/acs.jpca.3c05797)
Supplement: Supplementary file 2 — jp3c05797_si_002.zip [file jp3c05797_si_002.zip › xyz-Files/11-Water_Meta-Cyclohexanes-Coordinates.xyz]

12
I-C6H10-H
6       -0.302831000      0.525007000      0.000000000
6        0.364620000      1.043557000     -1.262981000
6        0.362921000      2.575311000     -1.257535000
6        1.025620000      3.129455000      0.000000000
6        0.362921000      2.575311000      1.257535000
6        0.364620000      1.043557000      1.262981000
1       -1.361549000      0.776540000      0.000000000
1       -0.147635000      0.668124000     -2.148197000
1        1.395425000      0.681879000     -1.302080000
1        0.871583000      2.937495000     -2.151614000
1       -0.669056000      2.933874000     -1.312189000
1        0.980312000      4.219165000      0.000000000
1        2.084760000      2.854729000      0.000000000
1        0.871583000      2.937495000      2.151614000
1       -0.669056000      2.933874000      1.312189000
1       -0.147635000      0.668124000      2.148197000
1        1.395425000      0.681879000      1.302080000
53      -0.336792000     -1.656517000      0.000000000
12
I-C6H10-F
6        2.976160000      0.632030000     -0.296350000
6        2.097067000      1.797837000      0.152178000
6        0.624417000      1.555416000     -0.188208000
6        0.166750000      0.242228000      0.425802000
6        1.021788000     -0.932016000     -0.026784000
6        2.478604000     -0.657991000      0.317117000
1        2.939861000      0.535829000     -1.384552000
1        2.432235000      2.718645000     -0.323483000
1        2.201410000      1.943087000      1.230474000
1        0.013588000      2.379069000      0.178354000
1        0.503172000      1.512379000     -1.273192000
1        0.701693000     -1.857498000      0.449414000
1        0.939892000     -1.058754000     -1.108641000
1        2.611607000     -0.638335000      1.401866000
9        3.247384000     -1.727978000     -0.154038000
1        4.014365000      0.799301000     -0.010640000
1        0.163299000      0.313630000      1.511279000
53      -1.924466000     -0.135205000     -0.033743000
12
I-C6H10-Cl
6        2.569676000      1.192383000     -0.274619000
6        1.515539000      2.224028000      0.125485000
6        0.102859000      1.751724000     -0.224296000
6       -0.161755000      0.406912000      0.431645000
6        0.864208000     -0.644776000      0.027157000
6        2.257322000     -0.138355000      0.382814000
1        2.568116000      1.063128000     -1.359471000
1        1.718659000      3.168210000     -0.378679000
1        1.580412000      2.416869000      1.199321000
1       -0.631213000      2.485743000      0.104435000
1        0.008661000      1.653436000     -1.308366000
1        0.670848000     -1.589178000      0.532224000
1        0.811941000     -0.818682000     -1.049540000
1        2.364961000     -0.061493000      1.462988000
17       3.485496000     -1.385714000     -0.105318000
1        3.563432000      1.528759000      0.017561000
53      -2.162569000     -0.299760000     -0.036615000
1       -0.190340000      0.511821000      1.514006000
12
I-C6H10-Br
6        1.855409000      1.682459000     -0.262200000
6        0.659817000      2.559403000      0.110544000
6       -0.666857000      1.884976000     -0.242827000
6       -0.744746000      0.526970000      0.434569000
6        0.424787000     -0.375800000      0.056877000
6        1.725506000      0.332296000      0.417661000
1        1.883470000      1.539326000     -1.344958000
1        0.732734000      3.514217000     -0.409214000
1        0.684914000      2.777370000      1.181114000
1       -1.501902000      2.512075000      0.065855000
1       -0.734116000      1.756090000     -1.325711000
1        0.358121000     -1.329619000      0.576613000
1        0.406914000     -0.573216000     -1.016913000
1        1.812313000      0.438824000      1.496574000
35       3.249024000     -0.825808000     -0.056379000
1        2.786594000      2.164402000      0.031921000
1       -0.798156000      0.643963000      1.514720000
53      -2.619403000     -0.464635000     -0.038825000
12
I-C6H10-I
6        1.265379000      1.926919000     -0.255624000
6       -0.000008000      2.708455000      0.100931000
6       -1.265359000      1.926911000     -0.255718000
6       -1.239412000      0.573614000      0.434344000
6        0.000004000     -0.238514000      0.071147000
6        1.239382000      0.573621000      0.434429000
1        1.312944000      1.782967000     -1.337723000
1        0.000012000      3.661805000     -0.427083000
1       -0.000049000      2.936322000      1.169768000
1       -2.150603000      2.487934000      0.040131000
1       -1.312848000      1.782953000     -1.337822000
1       -0.000017000     -1.190497000      0.598507000
1        0.000036000     -0.447184000     -1.000811000
1        1.307743000      0.695606000      1.513198000
53       3.027798000     -0.567825000     -0.038775000
1        2.150592000      2.487951000      0.040306000
1       -1.307828000      0.695613000      1.513110000
53      -3.027773000     -0.567834000     -0.038978000
15
I-C6H10-CH3
6        0.149511000      0.268079000      0.427162000
6        0.565579000      1.588698000     -0.197171000
6        2.029159000      1.877818000      0.145661000
6        2.939171000      0.731888000     -0.282660000
6        2.502750000     -0.599212000      0.327661000
6        1.034047000     -0.884962000     -0.013341000
1        0.140704000      0.347313000      1.512280000
1       -0.073446000      2.397556000      0.155311000
1        0.451570000      1.528495000     -1.282602000
1        2.333661000      2.808095000     -0.335025000
1        2.122588000      2.033173000      1.224253000
1        3.971761000      0.945247000     -0.000055000
1        2.921344000      0.641842000     -1.374327000
1        2.581122000     -0.511059000      1.416781000
1        0.717930000     -1.813633000      0.462797000
1        0.941185000     -1.024114000     -1.094821000
53      -1.939990000     -0.164066000     -0.029441000
6        3.393425000     -1.748540000     -0.125612000
1        3.089020000     -2.689960000      0.333750000
1        3.340594000     -1.870429000     -1.209931000
1        4.434740000     -1.562588000      0.140640000
18
I-C6H10-CH2CH3
6       -0.151371000      0.438350000      0.421109000
6       -0.026476000      1.859140000     -0.098848000
6        1.361174000      2.404181000      0.245951000
6        2.464134000      1.498119000     -0.289015000
6        2.322724000      0.061407000      0.213428000
6        0.926919000     -0.481077000     -0.125378000
1       -0.140101000      0.430640000      1.509088000
1       -0.801506000      2.494275000      0.328724000
1       -0.159558000      1.862003000     -1.183748000
1        1.463596000      3.411097000     -0.160138000
1        1.454979000      2.489500000      1.332309000
1        3.442409000      1.890469000     -0.004951000
1        2.430462000      1.493699000     -1.383969000
1        2.420639000      0.074792000      1.305735000
1        0.800572000     -1.483492000      0.281190000
1        0.829747000     -0.554170000     -1.213142000
53      -2.128924000     -0.366270000     -0.032753000
6        3.431354000     -0.829671000     -0.347530000
1        3.328817000     -0.876186000     -1.436123000
1        4.389254000     -0.341679000     -0.150756000
6        3.466053000     -2.241235000      0.226270000
1        2.579204000     -2.813870000     -0.045946000
1        3.525639000     -2.216320000      1.316119000
1        4.333698000     -2.788070000     -0.142964000
21
I-C6H10-(n-Pr)
6       -0.638249000      0.603391000      0.418869000
6       -0.551077000      1.806199000     -0.504793000
6        0.692967000      2.629648000     -0.160908000
6        1.956515000      1.776972000     -0.211617000
6        1.846161000      0.566056000      0.715368000
6        0.606127000     -0.264866000      0.355741000
1       -0.829429000      0.921980000      1.441452000
1       -1.447300000      2.419848000     -0.420477000
1       -0.483812000      1.462869000     -1.540355000
1        0.769297000      3.468958000     -0.853015000
1        0.579320000      3.053572000      0.840848000
1        2.826845000      2.375071000      0.065795000
1        2.116464000      1.440075000     -1.239825000
1        1.691282000      0.950705000      1.729857000
1        0.518238000     -1.112344000      1.036711000
1        0.710139000     -0.666075000     -0.655313000
53      -2.412060000     -0.581605000     -0.043294000
6        3.119740000     -0.283378000      0.762370000
1        3.940016000      0.351519000      1.111433000
1        2.990781000     -1.060552000      1.522134000
6        3.540476000     -0.946769000     -0.546486000
1        3.683044000     -0.188767000     -1.319439000
1        2.746222000     -1.606280000     -0.902674000
6        4.825325000     -1.751122000     -0.389889000
1        4.704068000     -2.537767000      0.357299000
1        5.648549000     -1.111411000     -0.066087000
1        5.117135000     -2.222974000     -1.328383000
21
I-C6H10-(i-Pr)
6        0.440245000      0.508167000     -0.456946000
6        0.375827000      1.906655000      0.131095000
6       -0.955003000      2.559878000     -0.249294000
6       -2.140197000      1.699336000      0.175965000
6       -2.052744000      0.292954000     -0.418611000
6       -0.723400000     -0.361978000     -0.014619000
1        0.490943000      0.553443000     -1.542797000
1        1.210510000      2.510896000     -0.222551000
1        0.451976000      1.845282000      1.219758000
1       -1.014754000      3.546892000      0.210637000
1       -0.985576000      2.711940000     -1.331945000
1       -3.075123000      2.170764000     -0.133294000
1       -2.160831000      1.637929000      1.267909000
1       -2.039244000      0.407825000     -1.509124000
1       -0.637365000     -1.354741000     -0.454791000
1       -0.687342000     -0.480263000      1.071099000
53       2.334446000     -0.445305000      0.061584000
6       -3.284903000     -0.572172000     -0.090868000
1       -4.153835000      0.046138000     -0.337362000
6       -3.397488000     -0.954620000      1.384385000
6       -3.354361000     -1.820271000     -0.969044000
1       -3.288777000     -1.563788000     -2.027575000
1       -2.544537000     -2.515632000     -0.739973000
1       -4.293742000     -2.350830000     -0.807989000
1       -2.598978000     -1.638655000      1.677741000
1       -4.345313000     -1.461358000      1.569898000
1       -3.353760000     -0.084624000      2.039590000
24
I-C6H10-(t-But)
6        0.703222000      0.519865000     -0.437659000
6        0.645915000      1.912505000      0.159948000
6       -0.700383000      2.548592000     -0.186180000
6       -1.870988000      1.679006000      0.262595000
6       -1.794863000      0.272492000     -0.340947000
6       -0.442442000     -0.361657000      0.028523000
1        0.726007000      0.571856000     -1.524172000
1        1.465255000      2.526721000     -0.211965000
1        0.749433000      1.846492000      1.246034000
1       -0.763249000      3.533661000      0.277592000
1       -0.758095000      2.703665000     -1.267386000
1       -2.802082000      2.166743000     -0.021386000
1       -1.866285000      1.611067000      1.354380000
1       -1.806991000      0.391617000     -1.431829000
1       -0.346942000     -1.349023000     -0.417839000
1       -0.377528000     -0.483839000      1.112398000
53       2.614768000     -0.427867000      0.026174000
6       -3.009736000     -0.639661000     -0.005472000
6       -3.100703000     -0.959784000      1.490185000
6       -2.901967000     -1.955157000     -0.787893000
1       -2.784538000     -1.765876000     -1.857065000
1       -2.061926000     -2.565089000     -0.456809000
1       -3.807404000     -2.548284000     -0.649576000
1       -2.232104000     -1.519408000      1.838685000
1       -3.983884000     -1.570926000      1.685044000
1       -3.187206000     -0.054918000      2.092652000
6       -4.307153000      0.054064000     -0.441195000
1       -4.530338000      0.927221000      0.171085000
1       -4.249406000      0.375001000     -1.483597000
1       -5.148708000     -0.634211000     -0.347550000
22
I-C6H10-Ph
6        1.241547000      0.575418000     -0.413424000
6        1.380755000      1.867970000      0.371731000
6        0.197814000      2.787263000      0.059105000
6       -1.133854000      2.099854000      0.339093000
6       -1.257363000      0.786317000     -0.440918000
6       -0.067825000     -0.139256000     -0.126821000
1        1.344375000      0.765843000     -1.479726000
1        2.319696000      2.363833000      0.128728000
1        1.394285000      1.643357000      1.441286000
1        0.284192000      3.699095000      0.650525000
1        0.240031000      3.085800000     -0.992077000
1       -1.963105000      2.758268000      0.076597000
1       -1.216706000      1.894297000      1.410166000
1       -1.209696000      1.030387000     -1.506241000
1       -0.146855000     -1.050221000     -0.719779000
1       -0.100984000     -0.429369000      0.926234000
53       2.923297000     -0.749876000     -0.004532000
6       -2.574121000      0.088146000     -0.194783000
6       -3.460441000     -0.139374000     -1.242497000
6       -2.934979000     -0.344177000      1.080390000
6       -4.674016000     -0.778652000     -1.028110000
6       -4.145040000     -0.983268000      1.299883000
6       -5.020745000     -1.203067000      0.245165000
1       -3.197652000      0.188510000     -2.240706000
1       -2.265060000     -0.181040000      1.915266000
1       -5.347855000     -0.944371000     -1.858071000
1       -4.405745000     -1.310665000      2.297501000
1       -5.965222000     -1.701491000      0.416043000
18
I-C6H10-B(OH)3-
6        1.853388000      0.266582000      0.449866000
6        0.520380000     -0.395250000      0.070102000
6       -0.648882000      0.504817000      0.420733000
6       -0.568494000      1.859334000     -0.259044000
6        0.753342000      2.538110000      0.111913000
6        1.946977000      1.642883000     -0.210808000
1        1.834188000      0.426679000      1.538318000
1        0.425252000     -1.357902000      0.571828000
1        0.497603000     -0.586743000     -1.009299000
1        0.821671000      3.494117000     -0.412025000
1        0.749913000      2.763272000      1.182993000
1        2.869280000      2.140894000      0.097950000
1        2.011451000      1.512118000     -1.297477000
1       -0.732942000      0.620934000      1.499388000
1       -0.611868000      1.720958000     -1.342949000
53      -2.556222000     -0.468618000     -0.079242000
1       -1.413773000      2.486296000      0.024891000
5        3.155046000     -0.699853000      0.136416000
8        4.432284000     -0.046437000      0.517312000
1        4.646379000      0.617014000     -0.136965000
8        3.279873000     -1.023884000     -1.316353000
1        2.451104000     -1.372606000     -1.641346000
8        3.003656000     -1.919198000      0.955532000
1        3.738787000     -2.499375000      0.755676000
12
I-C6H10-S-
6       -0.131299000      1.736647000     -0.223446000
6       -1.541600000      2.214364000      0.130220000
6       -2.598191000      1.185351000     -0.267205000
6       -2.334526000     -0.181200000      0.364317000
6       -0.917277000     -0.653484000      0.006930000
6        0.114582000      0.384075000      0.419584000
1        0.611675000      2.462096000      0.106988000
1       -0.041094000      1.643460000     -1.308900000
1       -1.732319000      3.168011000     -0.364567000
1       -1.598781000      2.400058000      1.206888000
1       -3.590156000      1.535370000      0.021874000
1       -2.607256000      1.071232000     -1.356252000
1       -2.368619000     -0.050868000      1.450907000
1       -0.716635000     -1.607823000      0.492502000
1       -0.862227000     -0.816587000     -1.073142000
1        0.151383000      0.478958000      1.502984000
16      -3.594359000     -1.434796000     -0.092588000
53       2.131334000     -0.323344000     -0.049969000
26
I-C6H10-NHBut
6        1.998910000      1.836756000     -0.094626000
6        1.001179000      2.941511000      0.260091000
6       -0.389734000      2.633065000     -0.281780000
6       -0.899919000      1.284664000      0.213053000
6        0.098131000      0.177089000     -0.149003000
6        1.473306000      0.503390000      0.407026000
1        2.974142000      2.053201000      0.339785000
1        2.123290000      1.793153000     -1.179524000
1        1.358423000      3.891466000     -0.137636000
1        0.954673000      3.051201000      1.346987000
1       -1.088861000      3.418644000      0.012952000
1       -0.366727000      2.614805000     -1.375439000
1       -0.965832000      1.329116000      1.313374000
1       -0.244445000     -0.781290000      0.238439000
1        0.142993000      0.098027000     -1.238172000
1        1.458943000      0.486802000      1.494826000
53       2.874307000     -1.096693000     -0.069472000
7       -2.204358000      1.004193000     -0.372082000
1       -2.755816000      1.852795000     -0.331072000
6       -2.953384000     -0.056230000      0.288666000
1       -2.442392000     -1.007746000      0.125102000
1       -2.996720000      0.093114000      1.379284000
6       -4.365481000     -0.155040000     -0.263174000
1       -4.313921000     -0.314198000     -1.343591000
1       -4.879528000      0.800017000     -0.111970000
6       -5.178016000     -1.270098000      0.383311000
1       -5.218909000     -1.107227000      1.463551000
1       -4.662282000     -2.222611000      0.235066000
6       -6.593249000     -1.364679000     -0.171914000
1       -6.578131000     -1.556767000     -1.246310000
1       -7.154973000     -2.168606000      0.304089000
1       -7.138581000     -0.433138000     -0.009490000
14
I-C6H10-NH2
6        2.960970000      0.700725000     -0.277926000
6        2.054245000      1.849287000      0.151061000
6        0.588933000      1.575078000     -0.195861000
6        0.160519000      0.256905000      0.425117000
6        1.038928000     -0.898727000     -0.019309000
6        2.513708000     -0.625353000      0.325367000
1        2.945047000      0.611555000     -1.369814000
1        2.368995000      2.777380000     -0.326383000
1        2.146415000      2.002000000      1.229980000
1       -0.042111000      2.389157000      0.158603000
1        0.475588000      1.519075000     -1.281463000
1        0.722885000     -1.829417000      0.453032000
1        0.954678000     -1.031800000     -1.102101000
1        2.597577000     -0.548984000      1.413970000
1        0.152577000      0.334049000      1.510455000
53      -1.931890000     -0.158323000     -0.031014000
7        3.411282000     -1.695666000     -0.098647000
1        3.337959000     -1.817232000     -1.102674000
1        3.117040000     -2.574111000      0.310412000
1        3.993244000      0.898447000      0.012133000
17
I-C6H10-NHCH3
6       -0.213651000      0.347435000      0.419942000
6        0.031397000      1.727648000     -0.163431000
6        1.463169000      2.164601000      0.152586000
6        2.483600000      1.148806000     -0.350614000
6        2.219032000     -0.246768000      0.223403000
6        0.781714000     -0.682454000     -0.083894000
1       -0.199084000      0.388285000      1.507071000
1       -0.682356000      2.445730000      0.238621000
1       -0.108373000      1.695244000     -1.246899000
1        1.648488000      3.141854000     -0.293825000
1        1.572969000      2.285932000      1.233983000
1        3.490371000      1.477709000     -0.092162000
1        2.434488000      1.088154000     -1.443277000
1        2.331332000     -0.193987000      1.312319000
1        0.600958000     -1.655535000      0.370314000
1        0.673031000     -0.797808000     -1.166790000
53      -2.251223000     -0.307570000      0.001233000
7        3.126759000     -1.288135000     -0.239858000
1        3.088470000     -1.332748000     -1.250799000
6        4.507779000     -1.126747000      0.186382000
1        5.097431000     -1.967647000     -0.177211000
1        4.989765000     -0.203845000     -0.158514000
1        4.551176000     -1.136977000      1.276837000
20
I-C6H10-NMe2
6        0.478077000      0.469292000     -0.414627000
6        0.300074000      1.781036000      0.329823000
6       -1.089302000      2.351947000      0.036251000
6       -2.189140000      1.352347000      0.380003000
6       -1.984636000      0.037935000     -0.382695000
6       -0.599427000     -0.544322000     -0.069631000
1        0.507231000      0.643390000     -1.488176000
1        1.071610000      2.493418000      0.040057000
1        0.400516000      1.605644000      1.403896000
1       -1.224335000      3.274590000      0.601209000
1       -1.154686000      2.617259000     -1.022730000
1       -3.166285000      1.776459000      0.145021000
1       -2.172412000      1.156779000      1.455676000
1       -1.992583000      0.276815000     -1.451091000
1       -0.465988000     -1.465287000     -0.635502000
1       -0.528319000     -0.791912000      0.991845000
53       2.453132000     -0.368216000     -0.021413000
7       -3.024536000     -0.974273000     -0.203776000
6       -4.246589000     -0.654380000     -0.916172000
1       -4.923719000     -1.508500000     -0.875805000
1       -4.783053000      0.212524000     -0.500265000
1       -4.025021000     -0.446517000     -1.963071000
6       -3.310795000     -1.323943000      1.175455000
1       -3.956729000     -2.202331000      1.194079000
1       -2.396103000     -1.575021000      1.709663000
1       -3.822487000     -0.523480000      1.730400000
16
I-C6H10-NHCHO
6       -0.500420000      0.447345000      0.418682000
6       -0.517543000      1.868548000     -0.117361000
6        0.810780000      2.554310000      0.209254000
6        1.998762000      1.769079000     -0.335702000
6        1.992342000      0.333427000      0.181726000
6        0.660639000     -0.363309000     -0.132101000
1       -0.475797000      0.453331000      1.506451000
1       -1.346412000      2.428512000      0.313266000
1       -0.661191000      1.847828000     -1.200437000
1        0.808627000      3.562282000     -0.204608000
1        0.908155000      2.657474000      1.293326000
1        2.937367000      2.248456000     -0.057468000
1        1.955158000      1.749424000     -1.429032000
1        2.127105000      0.352170000      1.265761000
1        0.671691000     -1.366983000      0.290881000
1        0.561400000     -0.460278000     -1.216589000
53      -2.382545000     -0.557513000     -0.010353000
7        3.101564000     -0.427038000     -0.360905000
1        3.181110000     -0.504598000     -1.364052000
6        4.026469000     -1.064192000      0.371595000
8        4.951178000     -1.716133000     -0.082713000
1        3.873550000     -0.939933000      1.454799000
13
I-C6H10-OH
6        0.162453000      0.247532000      0.425717000
6        0.604494000      1.566312000     -0.186497000
6        2.076110000      1.820710000      0.149554000
6        2.958082000      0.660765000     -0.302742000
6        2.487478000     -0.651180000      0.309578000
6        1.024282000     -0.918536000     -0.028980000
1        0.158454000      0.317423000      1.511369000
1       -0.013975000      2.383708000      0.181948000
1        0.481381000      1.523253000     -1.271457000
1        2.400012000      2.747280000     -0.323827000
1        2.181820000      1.963484000      1.228392000
1        3.998254000      0.843420000     -0.025539000
1        2.921167000      0.565121000     -1.391604000
1        2.586360000     -0.585753000      1.400909000
1        0.707603000     -1.847025000      0.444576000
1        0.938551000     -1.047102000     -1.110941000
53      -1.929804000     -0.144805000     -0.030519000
8        3.226427000     -1.763653000     -0.169972000
1        4.148999000     -1.627961000      0.053210000
16
I-C6H10-OCH3
6       -0.198604000      0.342842000      0.416607000
6        0.050123000      1.730072000     -0.149784000
6        1.483929000      2.159521000      0.167870000
6        2.502162000      1.149325000     -0.353208000
6        2.223418000     -0.240237000      0.210111000
6        0.795615000     -0.680331000     -0.105035000
1       -0.181347000      0.370148000      1.504025000
1       -0.659582000      2.444842000      0.264792000
1       -0.093608000      1.712802000     -1.232907000
1        1.672427000      3.140417000     -0.267955000
1        1.597005000      2.268398000      1.250019000
1        3.509955000      1.470770000     -0.090241000
1        2.449351000      1.093739000     -1.444253000
1        2.351555000     -0.211065000      1.302031000
1        0.617943000     -1.659634000      0.337170000
1        0.696567000     -0.778582000     -1.188915000
53      -2.233559000     -0.305321000     -0.008744000
8        3.075527000     -1.233307000     -0.325031000
6        4.395280000     -1.191237000      0.164351000
1        4.932743000     -0.298072000     -0.166727000
1        4.412637000     -1.222960000      1.259300000
1        4.910292000     -2.068315000     -0.221748000
14
I-C6H10-CHO
6       -0.078071000      0.439010000      0.427704000
6        0.186786000      1.750917000     -0.292316000
6        1.591284000      2.254049000      0.048916000
6        2.654927000      1.213346000     -0.282994000
6        2.350752000     -0.113990000      0.426972000
6        0.951618000     -0.626938000      0.091547000
1       -0.120942000      0.599648000      1.502938000
1       -0.557117000      2.495929000     -0.013375000
1        0.107993000      1.595655000     -1.371240000
1        1.786896000      3.176396000     -0.497842000
1        1.641750000      2.496748000      1.113670000
1        3.642549000      1.575123000      0.005485000
1        2.674699000      1.043618000     -1.363271000
1        2.426647000      0.068877000      1.506650000
1        0.749834000     -1.546747000      0.638155000
1        0.903861000     -0.864952000     -0.973453000
53      -2.080191000     -0.287351000     -0.025080000
6        3.426426000     -1.116243000      0.120086000
8        3.245073000     -2.212116000     -0.346918000
1        4.451939000     -0.771153000      0.351496000
13
I-C6H10-CN
6        2.687970000      1.142303000     -0.274351000
6        1.639728000      2.182107000      0.102824000
6        0.225683000      1.714807000     -0.248300000
6       -0.058731000      0.384610000      0.428844000
6        0.950436000     -0.687573000      0.048768000
6        2.369581000     -0.198881000      0.403734000
1        2.696618000      0.998196000     -1.356993000
1        1.849978000      3.118309000     -0.413041000
1        1.700177000      2.388499000      1.174482000
1       -0.503595000      2.461429000      0.062031000
1        0.137764000      1.598628000     -1.331161000
1        0.740037000     -1.619816000      0.569277000
1        0.899404000     -0.882560000     -1.024071000
1        2.437076000     -0.071413000      1.487265000
1        3.681837000      1.476619000      0.019658000
1       -0.088892000      0.507595000      1.509350000
53      -2.065430000     -0.302445000     -0.037880000
6        3.353659000     -1.215336000      0.042880000
7        4.124528000     -2.011398000     -0.257554000
15
I-C6H10-CF3
6        0.674722000      0.513166000     -0.445570000
6        0.572628000      1.888688000      0.190741000
6       -0.773825000      2.520991000     -0.165969000
6       -1.941428000      1.630212000      0.244346000
6       -1.804701000      0.245824000     -0.391621000
6       -0.462719000     -0.405247000     -0.027512000
1        0.711821000      0.598037000     -1.529468000
1        1.388985000      2.525580000     -0.146667000
1        0.655596000      1.794308000      1.276222000
1       -0.858814000      3.490741000      0.323422000
1       -0.815747000      2.703470000     -1.242913000
1       -2.883988000      2.087798000     -0.052431000
1       -1.956083000      1.526355000      1.331930000
1       -1.866167000      0.346527000     -1.478310000
1       -0.369127000     -1.372943000     -0.516410000
1       -0.421843000     -0.569610000      1.051219000
53       2.583172000     -0.412435000      0.031118000
6       -2.956821000     -0.657895000     -0.012874000
9       -4.142067000     -0.134154000     -0.368887000
9       -2.874286000     -1.858893000     -0.611194000
9       -3.020406000     -0.891065000      1.309874000
15
I-C6H10-COOH
6       -0.389931000      0.452880000      0.455959000
6       -0.252709000      1.860316000     -0.098705000
6        1.108453000      2.438021000      0.295387000
6        2.252753000      1.541585000     -0.164274000
6        2.088887000      0.130986000      0.390105000
6        0.724534000     -0.468054000     -0.012312000
1       -0.427553000      0.474661000      1.542968000
1       -1.054993000      2.495705000      0.273835000
1       -0.334591000      1.831091000     -1.188038000
1        1.216203000      3.432423000     -0.137366000
1        1.150197000      2.558402000      1.381314000
1        3.209850000      1.955682000      0.152753000
1        2.270444000      1.495012000     -1.255270000
1        2.133752000      0.157760000      1.481739000
1        0.611262000     -1.460082000      0.420748000
1        0.685805000     -0.569202000     -1.099722000
53      -2.321654000     -0.396037000     -0.075767000
6        3.186127000     -0.795026000     -0.073051000
8        3.908620000     -0.610371000     -1.019830000
8        3.264360000     -1.895406000      0.685701000
1        3.954178000     -2.462950000      0.320139000
18
I-C6H10-COOCH3
6       -0.846444000      1.935742000      0.045901000
6        0.410889000      2.711755000     -0.352761000
6        1.676036000      2.025396000      0.149656000
6        1.750058000      0.590286000     -0.360403000
6        0.492879000     -0.206128000      0.047255000
6       -0.748088000      0.507529000     -0.461952000
1       -0.939774000      1.928402000      1.134710000
1        0.350556000      3.723980000      0.046726000
1        0.450462000      2.802349000     -1.441661000
1        2.559614000      2.578482000     -0.169512000
1        1.682551000      2.015682000      1.241687000
1        1.809149000      0.590844000     -1.451102000
1        0.547327000     -1.216693000     -0.353965000
1        0.454939000     -0.278564000      1.137011000
1       -0.774176000      0.487643000     -1.549390000
1       -1.734199000      2.422038000     -0.356176000
53      -2.526857000     -0.622549000      0.081999000
6        2.970015000     -0.136685000      0.154354000
8        3.578231000      0.145700000      1.157304000
8        3.284729000     -1.170056000     -0.626871000
6        4.387980000     -1.975509000     -0.204928000
1        5.297707000     -1.380192000     -0.159298000
1        4.189844000     -2.409943000      0.772968000
1        4.485971000     -2.756431000     -0.951350000
14
I-C6H10-NO2
6       -0.381290000      0.460845000      0.434907000
6       -0.195687000      1.823058000     -0.213197000
6        1.184019000      2.381675000      0.140789000
6        2.299739000      1.421506000     -0.260327000
6        2.062653000      0.068116000      0.400360000
6        0.705363000     -0.523899000      0.026464000
1       -0.418924000      0.557313000      1.517620000
1       -0.973229000      2.509083000      0.118676000
1       -0.282868000      1.725609000     -1.297766000
1        1.329678000      3.336778000     -0.361818000
1        1.236388000      2.575867000      1.214720000
1        3.270326000      1.815511000      0.038997000
1        2.307287000      1.288494000     -1.343633000
1        2.168749000      0.146716000      1.479247000
1        0.567277000     -1.482333000      0.524394000
1        0.673821000     -0.689276000     -1.050575000
53      -2.330633000     -0.362947000     -0.046472000
7        3.159923000     -0.875983000     -0.010487000
8        3.166067000     -1.279439000     -1.154932000
8        3.994698000     -1.164958000      0.821305000
16
I-C6H10-SO3H
6        0.908775000      0.554599000     -0.450383000
6        0.881252000      1.926670000      0.200899000
6       -0.422491000      2.640901000     -0.157460000
6       -1.644324000      1.819176000      0.243960000
6       -1.572962000      0.437201000     -0.406014000
6       -0.282494000     -0.304310000     -0.047042000
1        0.954886000      0.648399000     -1.533080000
1        1.734878000      2.518034000     -0.126192000
1        0.952131000      1.817768000      1.285677000
1       -0.456683000      3.608081000      0.342363000
1       -0.450267000      2.835570000     -1.232226000
1       -2.558698000      2.327472000     -0.056429000
1       -1.667180000      1.703881000      1.329978000
1       -1.673469000      0.524425000     -1.489423000
1       -0.242067000     -1.264536000     -0.557738000
1       -0.259506000     -0.487515000      1.028504000
53       2.751672000     -0.488475000      0.028278000
8       -4.195790000      0.131136000     -0.435912000
16      -3.016749000     -0.514482000      0.077303000
8       -2.861575000     -1.859468000     -0.771041000
1       -2.460571000     -2.548360000     -0.225958000
8       -2.944802000     -0.856161000      1.478583000
15
I-C6H10-SO2Cl
6       -1.079182000      1.900664000      0.414161000
6        0.184600000      2.693805000      0.078721000
6        1.447765000      1.856273000      0.274689000
6        1.336043000      0.589003000     -0.561727000
6        0.095761000     -0.242654000     -0.234849000
6       -1.134263000      0.637228000     -0.428491000
1       -1.961868000      2.512092000      0.234899000
1       -1.073113000      1.633226000      1.473371000
1        0.239077000      3.577639000      0.712459000
1        0.135241000      3.044108000     -0.954784000
1        2.329847000      2.423423000     -0.014352000
1        1.548127000      1.589875000      1.328384000
1        1.348839000      0.840084000     -1.627557000
1        0.048594000     -1.119310000     -0.876343000
1        0.144329000     -0.578285000      0.802232000
1       -1.256501000      0.886000000     -1.480212000
16       2.837411000     -0.415628000     -0.483420000
8        2.659648000     -1.637508000     -1.220319000
8        3.994574000      0.402491000     -0.725474000
17       2.923386000     -0.959177000      1.523436000
53      -2.920056000     -0.510755000      0.014443000
16
I-C6H10-IF4
6       -1.857748000      2.011792000      0.149204000
6       -0.583542000      2.778737000     -0.203617000
6        0.674101000      2.037684000      0.264684000
6        0.650133000      0.659547000     -0.359574000
6       -0.569075000     -0.162163000      0.027198000
6       -1.798174000      0.615049000     -0.445488000
1       -2.729985000      2.544595000     -0.225520000
1       -1.954538000      1.942642000      1.234956000
1       -0.605474000      3.761946000      0.263974000
1       -0.534145000      2.937875000     -1.282910000
1        1.564563000      2.585955000     -0.032975000
1        0.669754000      1.958242000      1.350958000
1        0.766592000      0.710516000     -1.441556000
1       -0.539244000     -1.144895000     -0.435885000
1       -0.608362000     -0.289665000      1.107951000
1       -1.820355000      0.660586000     -1.531831000
53      -3.586367000     -0.511637000      0.036453000
53       2.485896000     -0.441257000      0.034132000
9        1.867234000     -1.552923000     -1.464636000
9        3.262688000      0.873075000     -1.202030000
9        1.509172000     -1.589560000      1.280087000
9        2.860772000      0.756162000      1.532168000
14
I-C6H10-ICl2
6        1.904431000      0.086618000      1.961491000
6        0.662263000     -0.273927000      2.775326000
6       -0.624996000      0.178214000      2.075727000
6       -0.652844000     -0.431656000      0.693567000
6        0.547650000     -0.080682000     -0.168007000
6        1.803880000     -0.532382000      0.578221000
1        2.799419000     -0.268137000      2.469705000
1        1.983431000      1.172459000      1.872642000
1        0.713742000      0.198571000      3.755216000
1        0.630143000     -1.352939000      2.941066000
1       -1.494890000     -0.133034000      2.650941000
1       -0.633138000      1.266524000      2.003091000
1       -0.835502000     -1.503443000      0.720769000
1        0.482342000     -0.572919000     -1.135939000
1        0.587835000      0.997383000     -0.327710000
1        1.833258000     -1.617554000      0.643462000
53       3.553225000     -0.065311000     -0.614965000
53      -2.510194000      0.146920000     -0.367681000
17      -1.802185000      2.534810000     -0.278911000
17      -3.138850000     -2.272640000     -0.413660000
13
I-C6H10-NN+
6        2.305539000     -0.164871000      0.423962000
6        0.905026000     -0.685670000      0.069552000
6       -0.091349000      0.408948000      0.440490000
6        0.213680000      1.726736000     -0.253160000
6        1.630999000      2.183462000      0.094218000
6        2.678420000      1.137150000     -0.283340000
1        2.451146000     -0.097470000      1.502848000
1        0.700620000     -1.603461000      0.614200000
1        0.860273000     -0.890233000     -0.999875000
1        1.861586000      3.103940000     -0.438115000
1        1.700753000      2.404546000      1.160938000
1        3.672402000      1.455725000      0.020068000
1        2.676602000      0.973246000     -1.360764000
1       -0.115519000      0.542518000      1.519397000
7        3.277557000     -1.198883000      0.039598000
7        3.990703000     -1.956407000     -0.272237000
1        0.120796000      1.603939000     -1.334133000
53      -2.088307000     -0.276089000     -0.023872000
1       -0.503284000      2.484877000      0.054770000
