# Supplementary material for: Sigma Hole Potentials as Tools: Quantifying and Partitioning Substituent Effects
Source: J Phys Chem A. 2023 Nov 21;127(48):10147–58. doi: 10.1021/acs.jpca.3c05797 (PMC10711721; doi:10.1021/acs.jpca.3c05797)
Supplement: Supplementary file 2 — jp3c05797_si_002.zip [file jp3c05797_si_002.zip › xyz-Files/12-Water_Para-Cyclohexanes-Coordinates.xyz]

12
I-C6H10-H
6       -0.122220000      0.000000000      0.409240000
6       -0.770438000     -1.263213000     -0.133022000
6       -2.267007000     -1.257558000      0.192395000
6       -2.948490000      0.000000000     -0.338820000
6       -2.267007000      1.257558000      0.192395000
6       -0.770438000      1.263213000     -0.133022000
1       -0.144290000      0.000000000      1.497237000
1       -0.294723000     -2.148243000      0.288366000
1       -0.634994000     -1.302855000     -1.216976000
1       -2.728817000     -2.151731000     -0.227581000
1       -2.399474000     -1.311238000      1.276872000
1       -2.903281000      0.000000000     -1.432034000
1       -2.728817000      2.151731000     -0.227581000
1       -2.399474000      1.311238000      1.276872000
1       -0.294723000      2.148243000      0.288366000
1       -0.634994000      1.302855000     -1.216976000
53       2.016559000      0.000000000     -0.019799000
1       -4.004204000      0.000000000     -0.065026000
12
I-C6H10-F
6       -0.102240000      0.000000000      0.411154000
6       -0.753313000     -1.261941000     -0.133766000
6       -2.250816000     -1.254501000      0.187781000
6       -2.903225000      0.000000000     -0.353700000
6       -2.250816000      1.254501000      0.187781000
6       -0.753313000      1.261941000     -0.133766000
1       -0.127503000      0.000000000      1.498735000
1       -0.290276000     -2.149842000      0.292713000
1       -0.610378000     -1.307473000     -1.215935000
1       -2.725952000     -2.137212000     -0.239283000
1       -2.400259000     -1.286345000      1.269848000
1       -2.871896000      0.000000000     -1.446571000
1       -2.725952000      2.137212000     -0.239283000
1       -2.400259000      1.286345000      1.269848000
1       -0.290276000      2.149842000      0.292713000
1       -0.610378000      1.307473000     -1.215935000
53       2.028553000      0.000000000     -0.022195000
9       -4.258537000      0.000000000      0.000769000
12
I-C6H10-Cl
6        0.250874000      0.000000000      0.405718000
6       -0.398384000     -1.260248000     -0.142654000
6       -1.898226000     -1.257607000      0.175506000
6       -2.546433000      0.000000000     -0.373227000
6       -1.898226000      1.257607000      0.175506000
6       -0.398384000      1.260248000     -0.142654000
1        0.220316000      0.000000000      1.493158000
1        0.060342000     -2.149533000      0.286032000
1       -0.253163000     -1.306039000     -1.224358000
1       -2.364852000     -2.143278000     -0.253081000
1       -2.047537000     -1.295140000      1.256853000
1       -2.509963000      0.000000000     -1.460998000
1       -2.364852000      2.143278000     -0.253081000
1       -2.047537000      1.295140000      1.256853000
1        0.060342000      2.149533000      0.286032000
1       -0.253163000      1.306039000     -1.224358000
53       2.383366000      0.000000000     -0.018113000
17      -4.323113000      0.000000000      0.017848000
12
I-C6H10-Br
6        0.869666000      0.000000000      0.401446000
6        0.222345000     -1.259806000     -0.149408000
6       -1.279278000     -1.258535000      0.164952000
6       -1.923618000      0.000000000     -0.386394000
6       -1.279278000      1.258535000      0.164952000
6        0.222345000      1.259806000     -0.149408000
1        0.835091000      0.000000000      1.488785000
1        0.679396000     -2.149583000      0.280274000
1        0.369997000     -1.305048000     -1.230771000
1       -1.741349000     -2.145822000     -0.264872000
1       -1.429152000     -1.298655000      1.246074000
1       -1.890526000      0.000000000     -1.473671000
1       -1.741349000      2.145822000     -0.264872000
1       -1.429152000      1.298655000      1.246074000
1        0.679396000      2.149583000      0.280274000
1        0.369997000      1.305048000     -1.230771000
53       3.003706000      0.000000000     -0.014796000
35      -3.855808000      0.000000000      0.015161000
12
I-C6H10-I
6        0.003240000      0.000236000     -1.452239000
6        0.243653000      1.286038000     -0.679659000
6       -0.467028000      1.222876000      0.679623000
6       -0.003240000     -0.000236000      1.452239000
6       -0.243653000     -1.286038000      0.679659000
6        0.467028000     -1.222876000     -0.679623000
1       -1.048067000     -0.093507000     -1.715752000
1       -0.121926000      2.147070000     -1.236987000
1        1.315917000      1.425888000     -0.525155000
1       -0.259351000      2.134940000      1.236967000
1       -1.547088000      1.171066000      0.524838000
1        1.048067000      0.093507000      1.715752000
1        0.121926000     -2.147070000      1.236987000
1       -1.315917000     -1.425888000      0.525155000
1        0.259351000     -2.134940000     -1.236967000
1        1.547088000     -1.171066000     -0.524838000
53       0.981451000      0.087756000     -3.392934000
53      -0.981451000     -0.087756000      3.392934000
15
I-C6H10-CH3
6       -0.080244000     -0.000016000      0.405148000
6       -0.728661000     -1.261042000     -0.139797000
6       -2.225379000     -1.251330000      0.179311000
6       -2.922238000      0.000011000     -0.353543000
6       -2.225359000      1.251334000      0.179325000
6       -0.728641000      1.261026000     -0.139783000
1       -0.105239000     -0.000022000      1.493026000
1       -0.258521000     -2.147598000      0.284372000
1       -0.587726000     -1.301964000     -1.222889000
1       -2.688173000     -2.146628000     -0.239825000
1       -2.365794000     -1.301372000      1.264308000
1       -2.819203000      0.000016000     -1.444535000
1       -2.688138000      2.146644000     -0.239803000
1       -2.365775000      1.301368000      1.264321000
1       -0.258487000      2.147569000      0.284397000
1       -0.587705000      1.301958000     -1.222874000
53       2.058977000     -0.000031000     -0.019039000
6       -4.406126000      0.000021000     -0.011206000
1       -4.550194000      0.000016000      1.071896000
1       -4.903426000      0.883061000     -0.415065000
1       -4.903440000     -0.883007000     -0.415074000
18
I-C6H10-CH2CH3
6       -0.311388000      0.098681000      0.436820000
6        0.271570000      1.353770000     -0.188024000
6        1.751680000      1.472168000      0.180978000
6        2.556320000      0.237542000     -0.225329000
6        1.922825000     -1.014660000      0.382222000
6        0.442373000     -1.150844000      0.017230000
1       -0.328329000      0.186463000      1.521263000
1       -0.272007000      2.237015000      0.145771000
1        0.170646000      1.298014000     -1.274921000
1        2.168691000      2.362810000     -0.292673000
1        1.844874000      1.616970000      1.262529000
1        2.500014000      0.145334000     -1.317143000
1        2.446224000     -1.911790000      0.050854000
1        2.027286000     -0.971255000      1.471741000
1        0.017963000     -2.033223000      0.495025000
1        0.346227000     -1.285743000     -1.063170000
53      -2.427649000     -0.086746000     -0.056762000
6        4.026803000      0.398745000      0.159186000
1        4.380558000      1.357004000     -0.229960000
1        4.100372000      0.464954000      1.249317000
6        4.939317000     -0.710961000     -0.349633000
1        4.854008000     -0.817789000     -1.432862000
1        4.696739000     -1.674142000      0.099828000
1        5.981959000     -0.494159000     -0.116779000
21
I-C6H10-(n-Pr)
6        0.739901000      0.108031000     -0.436458000
6        0.180138000      1.374393000      0.186680000
6       -1.297641000      1.518890000     -0.182176000
6       -2.125102000      0.299965000      0.226573000
6       -1.514171000     -0.964885000     -0.378293000
6       -0.036104000     -1.126756000     -0.014085000
1        0.757584000      0.193688000     -1.521057000
1        0.739424000      2.247187000     -0.148674000
1        0.280415000      1.318489000      1.273632000
1       -1.698358000      2.417835000      0.289817000
1       -1.388384000      1.663328000     -1.263971000
1       -2.070144000      0.209439000      1.318481000
1       -2.052973000     -1.851741000     -0.044195000
1       -1.619054000     -0.922427000     -1.467785000
1        0.371910000     -2.017638000     -0.490391000
1        0.058308000     -1.261270000      1.066525000
53       2.852911000     -0.114795000      0.055794000
6       -3.591320000      0.488562000     -0.158814000
1       -3.928362000      1.456699000      0.224868000
1       -3.667032000      0.549773000     -1.250335000
6       -4.537840000     -0.592453000      0.352132000
1       -4.412676000     -0.695423000      1.433733000
1       -4.271559000     -1.558215000     -0.082131000
6       -5.995824000     -0.286415000      0.032793000
1       -6.147900000     -0.198876000     -1.044734000
1       -6.305639000      0.656087000      0.488193000
1       -6.658166000     -1.070205000      0.401043000
21
I-C6H10-(i-Pr)
6       -0.578901000      0.152170000      0.370400000
6       -0.000001000      1.257440000     -0.495412000
6        1.497522000      1.402044000     -0.212750000
6        2.248341000      0.087532000     -0.430902000
6        1.629683000     -1.005579000      0.442590000
6        0.133532000     -1.172861000      0.162804000
1       -0.549549000      0.437726000      1.419991000
1       -0.512375000      2.200163000     -0.306179000
1       -0.149307000      1.008666000     -1.549165000
1        1.909758000      2.180164000     -0.858086000
1        1.632475000      1.740831000      0.818201000
1        2.082798000     -0.202267000     -1.475873000
1        2.126225000     -1.962312000      0.277426000
1        1.766923000     -0.754782000      1.498044000
1       -0.287035000     -1.938882000      0.813482000
1       -0.009388000     -1.504341000     -0.868840000
53      -2.716876000     -0.066160000     -0.001058000
6        3.771249000      0.244867000     -0.262251000
1        4.053274000      1.109444000     -0.871774000
6        4.528956000     -0.962370000     -0.812160000
6        4.208547000      0.534482000      1.173345000
1        3.692609000      1.397134000      1.595118000
1        4.020922000     -0.321745000      1.823832000
1        5.279051000      0.741136000      1.206071000
1        4.337822000     -1.857214000     -0.216678000
1        5.604755000     -0.782382000     -0.794262000
1        4.239559000     -1.175723000     -1.842439000
24
I-C6H10-(t-But)
6        0.858048000      0.000205000      0.427000000
6        0.195079000     -1.255944000     -0.105123000
6       -1.295835000     -1.246500000      0.243796000
6       -2.006588000     -0.000167000     -0.295003000
6       -1.295960000      1.246510000      0.243140000
6        0.194930000      1.255964000     -0.105857000
1        0.855975000      0.000526000      1.515125000
1        0.668627000     -2.145475000      0.309125000
1        0.314024000     -1.297146000     -1.190879000
1       -1.742594000     -2.154548000     -0.158091000
1       -1.405209000     -1.292917000      1.330782000
1       -1.869386000     -0.000446000     -1.384162000
1       -1.742892000      2.154311000     -0.159129000
1       -1.405260000      1.293409000      1.330110000
1        0.668378000      2.145794000      0.307863000
1        0.313838000      1.296546000     -1.191641000
53       2.987645000      0.000191000     -0.043345000
6       -3.544684000     -0.000081000     -0.065904000
6       -3.912170000      0.000207000      1.421838000
1       -3.528948000      0.883735000      1.933411000
1       -4.997878000      0.000018000      1.535458000
1       -3.528587000     -0.882921000      1.933835000
6       -4.164470000      1.238070000     -0.726939000
1       -5.253443000      1.180118000     -0.685792000
1       -3.868686000      2.160834000     -0.228516000
1       -3.871088000      1.309567000     -1.776598000
6       -4.164727000     -1.238321000     -0.726544000
1       -5.253691000     -1.179849000     -0.685899000
1       -3.870928000     -1.310524000     -1.776040000
1       -3.869597000     -2.160949000     -0.227491000
22
I-C6H10-Ph
6       -1.330887000     -0.382315000      0.001186000
6       -0.695331000      0.182141000      1.260227000
6        0.807649000     -0.104552000      1.256378000
6        1.487046000      0.448966000     -0.001449000
6        0.807563000     -0.112271000     -1.255806000
6       -0.695397000      0.174489000     -1.261286000
1       -1.279217000     -1.469195000      0.004476000
1       -1.154833000     -0.249376000      2.148608000
1       -0.860050000      1.261891000      1.297696000
1        1.261828000      0.331908000      2.146916000
1        0.970460000     -1.184343000      1.313254000
1        1.336237000      1.532788000     -0.004768000
1        1.261701000      0.318675000     -2.149046000
1        0.970247000     -1.192423000     -1.306050000
1       -1.155001000     -0.262351000     -2.147007000
1       -0.860065000      1.253997000     -1.305255000
53      -3.477430000     -0.007544000      0.000088000
6        2.976639000      0.198682000     -0.000672000
6        3.492277000     -1.096596000      0.002666000
6        3.872878000      1.262702000     -0.003227000
6        4.860241000     -1.319460000      0.003383000
6        5.244084000      1.045404000     -0.002500000
6        5.743068000     -0.247886000      0.000790000
1        2.819436000     -1.944960000      0.004730000
1        3.492220000      2.276701000     -0.005820000
1        5.238774000     -2.332959000      0.005969000
1        5.921573000      1.888868000     -0.004517000
1        6.810597000     -0.421287000      0.001346000
18
I-C6H10-B(OH)3-
6        2.082317000     -0.010006000      0.429485000
6        1.368846000     -1.251358000     -0.109378000
6       -0.138711000     -1.254954000      0.175342000
6       -0.760487000      0.008932000     -0.388129000
6       -0.117749000      1.267863000      0.162776000
6        1.390032000      1.238159000     -0.118329000
1        1.937758000     -0.006697000      1.520759000
1        1.810931000     -2.155986000      0.311334000
1        1.508661000     -1.313892000     -1.196560000
1       -0.577255000      2.153879000     -0.277530000
1       -0.283138000      1.314047000      1.242732000
1        1.838329000      2.139546000      0.306116000
1        1.548965000      1.291806000     -1.201468000
1       -0.301746000     -1.287247000      1.256067000
1       -0.715014000      0.002982000     -1.475581000
5        3.708600000     -0.013016000      0.165622000
8        4.366531000      1.208977000      0.697529000
1        4.195087000      1.934190000      0.098538000
8        4.045013000     -0.050808000     -1.290836000
1        3.549868000     -0.749719000     -1.715713000
8        4.268995000     -1.177261000      0.883869000
1        5.211725000     -1.196486000      0.716459000
53      -2.920282000      0.028814000     -0.019910000
1       -0.613337000     -2.137856000     -0.254975000
12
I-C6H10-S-
6       -0.211463000     -0.000003000      0.382986000
6        0.438799000      1.258972000     -0.160313000
6        1.937876000      1.247370000      0.164391000
6        2.641606000      0.000001000     -0.369437000
6        1.937878000     -1.247373000      0.164384000
6        0.438800000     -1.258975000     -0.160320000
1       -0.191252000     -0.000007000      1.470949000
1       -0.031017000      2.147066000      0.262447000
1        0.299847000      1.299760000     -1.243882000
1        2.400555000      2.143301000     -0.251273000
1        2.077286000      1.293449000      1.249106000
1        2.520135000      0.000004000     -1.457866000
1        2.400557000     -2.143301000     -0.251285000
1        2.077287000     -1.293457000      1.249099000
1        0.299848000     -1.299757000     -1.243889000
16       4.440453000      0.000000000     -0.002154000
53      -2.353463000     -0.000004000     -0.045475000
1       -0.031014000     -2.147071000      0.262436000
26
I-C6H10-NHBut
6        1.632320000      0.138888000     -0.434425000
6        1.103496000      1.387762000      0.249907000
6       -0.350984000      1.623112000     -0.159496000
6       -1.234142000      0.418157000      0.145837000
6       -0.666359000     -0.826866000     -0.532575000
6        0.785548000     -1.083019000     -0.123297000
1        1.695296000      0.293170000     -1.509624000
1        1.709029000      2.254687000     -0.010808000
1        1.163346000      1.261196000      1.333622000
1       -0.731184000      2.504939000      0.360479000
1       -0.406210000      1.832916000     -1.231481000
1       -1.206663000      0.245771000      1.235731000
1       -1.260546000     -1.706084000     -0.283483000
1       -0.731589000     -0.690001000     -1.615790000
1        0.832326000     -1.293725000      0.948089000
7       -2.594569000      0.689817000     -0.300658000
1       -2.844118000      1.625051000     -0.002050000
6       -3.597884000     -0.231649000      0.214863000
1       -3.430485000     -1.218993000     -0.221371000
1       -3.517702000     -0.353709000      1.306989000
6       -5.001033000      0.231928000     -0.138325000
1       -5.076770000      0.339393000     -1.223744000
1       -5.169956000      1.226960000      0.286769000
6       -6.083072000     -0.717236000      0.361469000
1       -5.996374000     -0.824469000      1.445958000
1       -5.911952000     -1.711124000     -0.060624000
6       -7.487813000     -0.247404000      0.006354000
1       -7.607815000     -0.160827000     -1.075120000
1       -8.244588000     -0.941295000      0.372732000
1       -7.692676000      0.732335000      0.441895000
53       3.709658000     -0.211401000      0.120905000
1        1.169932000     -1.959200000     -0.643673000
14
I-C6H10-NH2
6        0.085986000      0.000027000      0.409743000
6        0.740838000      1.261511000     -0.128966000
6        2.233563000      1.249168000      0.204058000
6        2.922042000     -0.000015000     -0.333998000
6        2.233538000     -1.249183000      0.204046000
6        0.740806000     -1.261479000     -0.128954000
1        0.102780000      0.000033000      1.497664000
1        0.270261000      2.148088000      0.293924000
1        0.606466000      1.305993000     -1.212609000
1        2.703672000      2.143273000     -0.210204000
1        2.374476000      1.284458000      1.288178000
1        2.803601000     -0.000005000     -1.427665000
1        2.703604000     -2.143296000     -0.210247000
1        2.374466000     -1.284506000      1.288164000
1        0.270213000     -2.148040000      0.293952000
1        0.606423000     -1.305972000     -1.212595000
53      -2.046540000      0.000046000     -0.035894000
7        4.328198000     -0.000031000      0.063373000
1        4.792890000      0.808020000     -0.332419000
1        4.792698000     -0.808473000     -0.331849000
17
I-C6H10-NHCH3
6        0.300776000      0.085199000      0.441089000
6       -0.450276000     -1.166634000      0.021585000
6       -1.925125000     -1.042098000      0.409729000
6       -2.564178000      0.206838000     -0.193412000
6       -1.777004000      1.444768000      0.221638000
6       -0.300915000      1.341650000     -0.164885000
1        0.330910000      0.163837000      1.525836000
1       -0.015685000     -2.049509000      0.488339000
1       -0.365951000     -1.295240000     -1.060437000
1       -2.450403000     -1.939605000      0.082811000
1       -2.022900000     -0.989405000      1.497870000
1       -2.499933000      0.116137000     -1.291909000
1       -2.207894000      2.333946000     -0.243406000
1       -1.870280000      1.570435000      1.304058000
1        0.235937000      2.226689000      0.173773000
1       -0.209110000      1.300153000     -1.252938000
53       2.408732000     -0.078473000     -0.084829000
7       -3.950939000      0.348178000      0.232279000
1       -4.264595000      1.276239000     -0.019276000
6       -4.858107000     -0.621416000     -0.362531000
1       -5.885503000     -0.341903000     -0.133778000
1       -4.757028000     -0.698158000     -1.454554000
1       -4.688357000     -1.612839000      0.057639000
20
I-C6H10-NMe2
6        0.604335000      0.000016000      0.442427000
6       -0.074676000     -1.250827000     -0.078993000
6       -1.553959000     -1.248710000      0.310545000
6       -2.290911000     -0.000029000     -0.180060000
6       -1.553989000      1.248685000      0.310500000
6       -0.074708000      1.250821000     -0.079042000
1        0.625489000      0.000037000      1.530198000
1        0.404645000     -2.145855000      0.315245000
1        0.016376000     -1.285220000     -1.167561000
1       -2.003239000     -2.150757000     -0.099584000
1       -1.653167000     -1.304408000      1.398533000
1       -2.256199000     -0.000044000     -1.286878000
1       -2.003298000      2.150704000     -0.099660000
1       -1.653195000      1.304420000      1.398487000
1        0.404592000      2.145877000      0.315159000
1        0.016341000      1.285173000     -1.167612000
53       2.718983000      0.000033000     -0.079856000
7       -3.689314000     -0.000022000      0.262729000
6       -4.407130000      1.185740000     -0.179897000
1       -5.455469000      1.094647000      0.100195000
1       -4.020960000      2.083978000      0.295347000
1       -4.359067000      1.324542000     -1.272812000
6       -4.407188000     -1.185720000     -0.179978000
1       -5.455522000     -1.094596000      0.100121000
1       -4.359132000     -1.324447000     -1.272904000
1       -4.021065000     -2.084012000      0.295201000
16
I-C6H10-NHCHO
6        0.632527000     -0.000121000      0.470590000
6       -0.049492000     -1.260338000     -0.035912000
6       -1.522482000     -1.258370000      0.376658000
6       -2.239332000     -0.000404000     -0.109511000
6       -1.522797000      1.257601000      0.377041000
6       -0.049807000      1.260079000     -0.035527000
1        0.670687000     -0.000282000      1.557959000
1        0.442508000     -2.148853000      0.356412000
1        0.023894000     -1.300700000     -1.125451000
1       -2.019116000     -2.141869000     -0.024375000
1       -1.598865000     -1.310674000      1.466733000
1       -2.238975000     -0.000247000     -1.202335000
1       -2.019662000      2.141092000     -0.023724000
1       -1.599204000      1.309548000      1.467132000
1        0.441970000      2.148599000      0.357066000
1        0.023569000      1.300791000     -1.125053000
53       2.735757000      0.000227000     -0.085660000
7       -3.630667000     -0.000698000      0.304322000
1       -3.834123000     -0.001044000      1.292905000
6       -4.679994000     -0.000103000     -0.529155000
8       -5.849557000      0.001149000     -0.182852000
1       -4.383560000      0.001547000     -1.589546000
13
I-C6H10-OH
6       -0.094545000      0.002605000      0.410291000
6       -0.748518000     -1.260146000     -0.126793000
6       -2.243162000     -1.244270000      0.202252000
6       -2.919027000      0.007300000     -0.344035000
6       -2.241845000      1.258080000      0.187762000
6       -0.746210000      1.262950000     -0.135784000
1       -0.114791000      0.006155000      1.498094000
1       -0.281785000     -2.146785000      0.299400000
1       -0.611568000     -1.308352000     -1.209880000
1       -2.716571000     -2.136504000     -0.211918000
1       -2.388624000     -1.270889000      1.285606000
1       -2.833366000      0.002535000     -1.438682000
1       -2.714015000      2.143374000     -0.238643000
1       -2.389375000      1.298571000      1.270563000
1       -0.278155000      2.150739000      0.286492000
1       -0.605555000      1.304342000     -1.218637000
53       2.037711000     -0.000613000     -0.029266000
8       -4.288153000      0.072054000      0.026853000
1       -4.731525000     -0.701800000     -0.325008000
16
I-C6H10-OCH3
6       -0.290628000      0.078586000      0.445202000
6        0.317193000      1.335073000     -0.155903000
6        1.795677000      1.430465000      0.225162000
6        2.563649000      0.188724000     -0.196210000
6        1.928324000     -1.064540000      0.400388000
6        0.451107000     -1.175797000      0.014792000
1       -0.315655000      0.150585000      1.530489000
1       -0.212590000      2.221668000      0.188979000
1        0.220701000      1.300289000     -1.243815000
1        2.240449000      2.310419000     -0.239570000
1        1.894387000      1.548047000      1.307749000
1        2.535670000      0.109284000     -1.293096000
1        2.449880000     -1.960181000      0.063380000
1        2.029112000     -1.017175000      1.488198000
1        0.012694000     -2.059635000      0.475611000
1        0.363584000     -1.296206000     -1.067900000
53      -2.399470000     -0.069279000     -0.075006000
8        3.905370000      0.365478000      0.216158000
6        4.819011000     -0.527061000     -0.375456000
1        4.673223000     -1.557061000     -0.037071000
1        4.742895000     -0.505623000     -1.468288000
1        5.817609000     -0.206485000     -0.085937000
14
I-C6H10-CHO
6       -0.178738000      0.014427000      0.380967000
6        0.406070000      1.331362000     -0.103037000
6        1.907018000      1.373444000      0.189219000
6        2.621848000      0.165194000     -0.433155000
6        2.008162000     -1.144909000      0.039744000
6        0.505929000     -1.187398000     -0.249127000
1       -0.127169000     -0.045937000      1.466123000
1       -0.088141000      2.171654000      0.382384000
1        0.243092000      1.429927000     -1.178940000
1        2.325491000      2.304695000     -0.194228000
1        2.068149000      1.368195000      1.270703000
1        2.512144000      0.250189000     -1.522557000
1        2.497146000     -1.989631000     -0.444646000
1        2.180217000     -1.254039000      1.113412000
1        0.080558000     -2.113694000      0.134310000
1        0.341170000     -1.174231000     -1.329363000
53      -2.320978000     -0.045568000     -0.001093000
6        4.097980000      0.264688000     -0.178287000
8        4.773534000     -0.585531000      0.344573000
1        4.558757000      1.215175000     -0.509332000
13
I-C6H10-CN
6       -0.126556000     -0.000009000      0.400521000
6        0.517942000      1.261056000     -0.151835000
6        2.015297000      1.266736000      0.157794000
6        2.685679000      0.000009000     -0.395455000
6        2.015306000     -1.266730000      0.157796000
6        0.517948000     -1.261077000     -0.151819000
1       -0.087884000     -0.000002000      1.487780000
1        0.056872000      2.148483000      0.278248000
1        0.368553000      1.305512000     -1.233113000
1        2.475608000      2.153979000     -0.274288000
1        2.171561000      1.309922000      1.237664000
1        2.594373000      0.000006000     -1.484914000
1        2.475624000     -2.153970000     -0.274286000
1        2.171577000     -1.309913000      1.237665000
1        0.056886000     -2.148501000      0.278278000
1        0.368554000     -1.305548000     -1.233095000
53      -2.261102000     -0.000017000     -0.008847000
6        4.115262000      0.000041000     -0.097327000
7        5.235687000     -0.000147000      0.153710000
15
I-C6H10-CF3
6        0.811776000      0.000014000     -0.405519000
6        0.159831000      1.260027000      0.138742000
6       -1.334770000      1.260448000     -0.187559000
6       -2.010492000     -0.000064000      0.355267000
6       -1.334716000     -1.260521000     -0.187625000
6        0.159886000     -1.260059000      0.138669000
1        0.786938000      0.000044000     -1.493235000
1        0.626184000      2.147637000     -0.285461000
1        0.296965000      1.303530000      1.221765000
1       -1.794023000      2.152266000      0.236167000
1       -1.471532000      1.306499000     -1.270337000
1       -1.936050000     -0.000087000      1.445987000
1       -1.793928000     -2.152383000      0.236053000
1       -1.471474000     -1.306525000     -1.270406000
1        0.626276000     -2.147625000     -0.285586000
1        0.297026000     -1.303618000      1.221689000
53       2.942678000      0.000047000      0.029326000
6       -3.492809000     -0.000079000      0.059632000
9       -4.109882000      1.077032000      0.576172000
9       -3.760380000     -0.000058000     -1.258704000
9       -4.109846000     -1.077247000      0.576129000
15
I-C6H10-COOH
6       -0.506089000      0.097675000      0.392569000
6        0.122115000      1.237401000     -0.391730000
6        1.614847000      1.330563000     -0.070245000
6        2.321468000      0.010057000     -0.356191000
6        1.664698000     -1.138390000      0.428003000
6        0.171319000     -1.233037000      0.111426000
1       -0.486170000      0.315111000      1.458409000
1       -0.365753000      2.181147000     -0.152766000
1       -0.012538000      1.061070000     -1.461745000
1        2.062545000      2.133439000     -0.655695000
1        1.751098000      1.589383000      0.981651000
1        2.243665000     -0.223690000     -1.420919000
1        2.147186000     -2.084829000      0.187626000
1        1.802559000     -0.963888000      1.498450000
1       -0.279290000     -2.026721000      0.705533000
1        0.039506000     -1.494879000     -0.941076000
53      -2.636769000     -0.033362000     -0.031486000
6        3.789887000      0.073141000     -0.021430000
8        4.311285000      0.874320000      0.713512000
8        4.482182000     -0.903656000     -0.621368000
1        5.402249000     -0.835417000     -0.337837000
18
I-C6H10-COOCH3
6       -0.890583000      0.134596000      0.391385000
6       -0.296860000      1.265668000     -0.431259000
6        1.185357000      1.433903000     -0.092047000
6        1.950803000      0.133149000     -0.311648000
6        1.327827000     -1.006765000      0.510421000
6       -0.155051000     -1.177478000      0.177012000
1       -0.897055000      0.397133000      1.447213000
1       -0.826985000      2.197420000     -0.239743000
1       -0.406625000      1.039268000     -1.494676000
1        1.609167000      2.229977000     -0.704306000
1        1.293532000      1.741564000      0.949849000
1        1.902160000     -0.146586000     -1.366444000
1        1.852969000     -1.941599000      0.317184000
1        1.441405000     -0.782129000      1.574418000
1       -0.582653000     -1.963636000      0.797614000
1       -0.259123000     -1.488350000     -0.865241000
53      -3.007381000     -0.102456000     -0.057575000
6        3.409027000      0.270267000      0.052558000
8        3.862264000      1.074322000      0.830226000
8        4.154073000     -0.643990000     -0.570045000
6        5.547302000     -0.654492000     -0.250862000
1        6.005398000      0.296705000     -0.514624000
1        5.693235000     -0.844318000      0.810746000
1        5.979344000     -1.456496000     -0.839846000
14
I-C6H10-NO2
6        0.479423000      0.000094000      0.397979000
6       -0.172065000     -1.261026000     -0.147369000
6       -1.668076000     -1.261080000      0.176076000
6       -2.315492000     -0.000153000     -0.381809000
6       -1.668160000      1.261042000      0.175567000
6       -0.172150000      1.260951000     -0.147877000
1        0.451432000      0.000312000      1.485431000
1        0.287410000     -2.149003000      0.282516000
1       -0.029569000     -1.310052000     -1.229062000
1       -2.136028000     -2.147024000     -0.251579000
1       -1.817425000     -1.289645000      1.256167000
1       -2.286316000     -0.000366000     -1.468453000
1       -2.136167000      2.146782000     -0.252450000
1       -1.817517000      1.290036000      1.255647000
1        0.287270000      2.149130000      0.281649000
1       -0.029662000      1.309549000     -1.229592000
53       2.607222000      0.000079000     -0.035681000
7       -3.783624000     -0.000126000     -0.051961000
8       -4.103399000     -0.000013000      1.119056000
8       -4.571617000     -0.000258000     -0.974934000
16
I-C6H10-SO3H
6       -1.066020000     -0.000871000      0.395553000
6       -0.394385000      1.244222000     -0.159359000
6        1.101581000      1.228966000      0.169259000
6        1.742736000     -0.048852000     -0.363318000
6        1.061265000     -1.300259000      0.190928000
6       -0.433516000     -1.275010000     -0.139079000
1       -1.040241000      0.007375000      1.483112000
1       -0.843030000      2.143318000      0.258891000
1       -0.529569000      1.283013000     -1.242421000
1        1.570063000      2.108244000     -0.270413000
1        1.242932000      1.280564000      1.250258000
1        1.720236000     -0.061619000     -1.454746000
1        1.511515000     -2.197185000     -0.230171000
1        1.197191000     -1.336223000      1.273923000
1       -0.910018000     -2.152943000      0.293170000
1       -0.569383000     -1.326829000     -1.221505000
53      -3.193210000      0.029018000     -0.042510000
16       3.493369000     -0.120687000      0.023915000
8        4.082133000      1.155789000     -0.736122000
8        3.701723000      0.063376000      1.441205000
8        4.076072000     -1.259799000     -0.635164000
1        4.147058000      1.901407000     -0.126283000
15
I-C6H10-SO2Cl
6        1.254816000     -0.000265000      0.338388000
6        0.639691000     -1.260484000     -0.248966000
6       -0.875170000     -1.269360000     -0.015652000
6       -1.484624000      0.000532000     -0.594734000
6       -0.875131000      1.269463000     -0.013584000
6        0.639727000      1.260917000     -0.246924000
1        1.156668000     -0.001140000      1.421755000
1        1.072753000     -2.149369000      0.205472000
1        0.845416000     -1.305979000     -1.320441000
1       -1.311774000     -2.150996000     -0.479690000
1       -1.078917000     -1.317837000      1.055346000
1       -1.384460000      0.001415000     -1.685273000
1       -1.311709000      2.151867000     -0.476187000
1       -1.078873000      1.316211000      1.057497000
1        0.845439000      1.308120000     -1.318323000
16      -3.287133000      0.000453000     -0.470922000
8       -3.820928000      1.244405000     -0.955992000
8       -3.820947000     -1.242735000     -0.957928000
17      -3.608330000     -0.001136000      1.587014000
1        1.072821000      2.149059000      0.208933000
53       3.404300000     -0.000043000      0.040046000
16
I-C6H10-IF4
6       -2.063553000      0.000080000      0.438924000
6       -1.397761000      1.259286000     -0.090416000
6        0.094827000      1.264752000      0.278229000
6        0.718806000     -0.000094000     -0.271880000
6        0.094774000     -1.264729000      0.278665000
6       -1.397813000     -1.259336000     -0.089980000
1       -2.062571000      0.000268000      1.526648000
1       -1.861710000      2.149974000      0.328522000
1       -1.508031000      1.309745000     -1.175388000
1        0.564873000      2.151894000     -0.139035000
1        0.204895000      1.299844000      1.361018000
1        0.723686000     -0.000281000     -1.361339000
1        0.564788000     -2.152036000     -0.138283000
1        0.204821000     -1.299446000      1.361468000
1       -1.508098000     -1.310170000     -1.174932000
53       2.880373000     -0.000045000     -0.016185000
9        2.810784000     -1.406689000     -1.388038000
9        2.810926000      1.405908000     -1.388725000
9        2.700579000     -1.359639000      1.377602000
9        2.700539000      1.360426000      1.376721000
53      -4.176936000      0.000039000     -0.051725000
1       -1.861795000     -2.149859000      0.329271000
14
I-C6H10-ICl2
6        2.051402000      0.338216000      0.000125000
6        1.392281000     -0.202781000      1.257327000
6       -0.103546000      0.155235000      1.267320000
6       -0.738171000     -0.370182000     -0.000181000
6       -0.103525000      0.156269000     -1.267241000
6        1.392292000     -0.201789000     -1.257507000
1        2.036067000      1.425856000      0.000552000
1        1.854544000      0.212141000      2.150856000
1        1.509935000     -1.287386000      1.298599000
1       -0.572098000     -0.279712000      2.147922000
1       -0.215607000      1.238686000      1.320748000
1       -0.817073000     -1.455028000     -0.000636000
1       -0.572069000     -0.277947000     -2.148208000
1       -0.215560000      1.239764000     -1.319776000
1        1.509930000     -1.286361000     -1.299620000
53      -2.911823000      0.072087000      0.000028000
17      -2.405932000      2.513422000      0.000789000
17      -3.329716000     -2.393363000     -0.000843000
1        1.854576000      0.213819000     -2.150706000
53       4.171886000     -0.124514000     -0.000051000
13
I-C6H10-NN+
6       -2.599111000     -0.000172000     -0.406726000
6       -1.986339000     -1.279475000      0.161925000
6       -0.484965000     -1.260746000     -0.143374000
6        0.158157000     -0.000025000      0.414504000
6       -0.485066000      1.260623000     -0.143409000
6       -1.986465000      1.279215000      0.161867000
1       -2.598814000     -0.000220000     -1.497480000
1       -2.449917000     -2.153451000     -0.288476000
1       -2.153237000     -1.312596000      1.238200000
1       -0.040114000     -2.150634000      0.295663000
1       -0.040270000      2.150564000      0.295584000
1       -0.329175000      1.313990000     -1.222266000
1       -2.450092000      2.153158000     -0.288549000
1       -2.153346000      1.312376000      1.238142000
1       -0.329066000     -1.314147000     -1.222228000
7       -4.036537000     -0.000244000     -0.093669000
7       -5.091286000      0.000333000      0.165193000
53       2.284185000      0.000065000      0.007448000
1        0.111062000     -0.000006000      1.500998000
