# Supplementary material for: Sigma Hole Potentials as Tools: Quantifying and Partitioning Substituent Effects
Source: J Phys Chem A. 2023 Nov 21;127(48):10147–58. doi: 10.1021/acs.jpca.3c05797 (PMC10711721; doi:10.1021/acs.jpca.3c05797)
Supplement: Supplementary file 2 — jp3c05797_si_002.zip [file jp3c05797_si_002.zip › xyz-Files/2-GasPhase_Para-Benzenes-Coordinates.xyz]

12
I-C6H4-H
6        2.628318000      1.198822000      0.000130000
6        3.323586000      0.000005000      0.000165000
6        2.628323000     -1.198819000      0.000131000
6        1.241543000     -1.205980000      0.000064000
6        0.557363000     -0.000004000      0.000032000
6        1.241536000      1.205976000      0.000063000
1        0.702691000     -2.142423000      0.000035000
1        0.702680000      2.142416000      0.000034000
53      -1.544558000      0.000000000     -0.000077000
1        3.163730000      2.138425000      0.000155000
1        4.404687000      0.000002000      0.000218000
1        3.163749000     -2.138414000      0.000156000
12
I-C6H4-F
6        0.878112000      1.204347000      0.000053000
6        0.189928000      0.000020000      0.000010000
6        2.263824000      1.207324000      0.000136000
6        0.878097000     -1.204327000      0.000054000
6        2.932652000     -0.000003000      0.000173000
1        0.341910000     -2.142188000      0.000023000
6        2.263803000     -1.207324000      0.000137000
1        2.822262000     -2.131994000      0.000172000
1        0.341944000      2.142221000      0.000022000
53      -1.909506000     -0.000002000     -0.000116000
9        4.270766000     -0.000017000      0.000263000
1        2.822290000      2.131988000      0.000172000
12
I-C6H4-Cl
6        0.502820000     -1.203384000      0.000012000
6       -0.185985000      0.000006000     -0.000003000
6        1.888122000     -1.204320000      0.000043000
1        2.433718000     -2.136524000      0.000055000
6        0.502825000      1.203392000      0.000012000
6        2.570353000      0.000000000      0.000058000
1       -0.031165000      2.142545000      0.000001000
6        1.888127000      1.204322000      0.000043000
1       -0.031173000     -2.142535000      0.000000000
53      -2.284438000     -0.000001000     -0.000052000
1        2.433727000      2.136524000      0.000056000
17       4.310149000     -0.000003000      0.000096000
12
I-C6H4-Br
6       -0.146245000     -1.203013000      0.000061000
6       -0.834038000      0.000664000     -0.000073000
6        1.239496000     -1.203612000      0.000181000
6       -0.145745000      1.203809000     -0.000090000
6        1.923073000      0.000190000      0.000165000
1       -0.680122000      2.142585000     -0.000194000
6        1.239837000      1.204432000      0.000030000
1        1.780150000      2.139871000      0.000018000
1       -0.679891000     -2.142061000      0.000076000
53      -2.932947000     -0.000140000     -0.000251000
35       3.816796000     -0.000246000      0.000328000
1        1.779942000     -2.139178000      0.000287000
12
I-C6H4-I
6       -0.692711000      1.203028000     -0.000022000
6       -1.381368000      0.000001000     -0.000047000
6        0.693357000      1.203172000      0.000026000
6       -0.692712000     -1.203026000     -0.000022000
6        1.381394000      0.000000000      0.000049000
1       -1.226226000     -2.142601000     -0.000040000
6        0.693357000     -1.203171000      0.000026000
1        1.226927000     -2.142612000      0.000045000
1       -1.226225000      2.142603000     -0.000040000
53      -3.479702000      0.000000000     -0.000121000
1        1.226929000      2.142613000      0.000045000
53       3.479526000      0.000000000      0.000120000
15
I-C6H4-CH3
6       -2.232863000      1.191914000     -0.010041000
6       -2.948736000      0.000015000     -0.010202000
6       -2.232897000     -1.191900000     -0.010041000
6       -0.847360000     -1.201872000     -0.005046000
6       -0.157479000     -0.000029000     -0.001483000
6       -0.847329000      1.201843000     -0.005047000
1       -2.765141000     -2.134901000     -0.016285000
1       -0.313305000     -2.141317000     -0.007003000
1       -0.313240000      2.141268000     -0.007004000
53       1.943360000      0.000002000      0.002142000
6       -4.451552000      0.000017000      0.015977000
1       -4.819398000     -0.000613000      1.043940000
1       -4.856301000      0.882880000     -0.477257000
1       -4.856313000     -0.882246000     -0.478327000
1       -2.765084000      2.134926000     -0.016284000
18
I-C6H4-CH2CH3
6       -1.846355000     -1.192291000     -0.294489000
6       -2.558285000      0.000004000     -0.359764000
6       -1.846353000      1.192297000     -0.294483000
6       -0.466383000      1.202681000     -0.167515000
6        0.219052000      0.000001000     -0.103577000
6       -0.466385000     -1.202677000     -0.167521000
1       -2.377612000      2.134780000     -0.346778000
1        0.066273000      2.141725000     -0.122364000
1        0.066270000     -2.141723000     -0.122375000
53       2.311741000     -0.000001000      0.085011000
1       -2.377615000     -2.134773000     -0.346789000
6       -4.061075000      0.000005000     -0.447514000
1       -4.392426000      0.875770000     -1.008064000
1       -4.392426000     -0.875750000     -1.008081000
6       -4.718765000     -0.000009000      0.933579000
1       -4.420976000      0.880454000      1.503845000
1       -5.805482000     -0.000008000      0.848883000
1       -4.420976000     -0.880482000      1.503828000
21
I-C6H4-(n-Pr)
6        1.506825000     -0.876252000     -0.000373000
6        2.096739000      0.380483000     -0.000252000
6        1.257075000      1.492723000     -0.000015000
6       -0.119605000      1.363648000      0.000073000
6       -0.682972000      0.095402000     -0.000058000
6        0.125918000     -1.025949000     -0.000277000
1        1.691582000      2.485165000      0.000108000
1       -0.746517000      2.243735000      0.000261000
1       -0.307209000     -2.015921000     -0.000367000
53      -2.773146000     -0.118958000      0.000069000
1        2.119763000     -1.766584000     -0.000534000
6        3.592749000      0.591321000     -0.000426000
1        3.852887000      1.200216000     -0.871605000
1        3.852927000      1.201342000      0.869950000
6        4.458880000     -0.660918000      0.000344000
1        4.224007000     -1.271125000     -0.875083000
1        4.223788000     -1.270197000      0.876360000
6        5.944745000     -0.325755000      0.000347000
1        6.214343000      0.259601000      0.881071000
1        6.214490000      0.259078000     -0.880682000
1        6.554550000     -1.228759000      0.000662000
21
I-C6H4-(i-Pr)
6       -1.604016000     -0.996104000      0.000204000
6       -2.247309000      0.238580000     -0.000125000
6       -1.459191000      1.381908000     -0.000346000
6       -0.073664000      1.308501000     -0.000215000
6        0.539644000      0.067903000      0.000022000
6       -0.223071000     -1.090577000      0.000201000
1       -1.932556000      2.355970000     -0.000536000
1        0.515799000      2.214103000     -0.000382000
1        0.252932000     -2.060655000      0.000418000
6       -3.757739000      0.335896000     -0.000128000
6       -4.360887000     -0.284495000      1.261734000
1       -4.010034000      1.398900000     -0.000650000
1       -5.443338000     -0.151195000      1.274012000
1       -4.157394000     -1.355854000      1.306787000
1       -3.948342000      0.172377000      2.161105000
53       2.636637000     -0.063834000      0.000013000
6       -4.360917000     -0.285522000     -1.261524000
1       -4.157151000     -1.356848000     -1.305889000
1       -5.443397000     -0.152477000     -1.273698000
1       -3.948591000      0.170914000     -2.161204000
1       -2.186771000     -1.908591000      0.000411000
24
I-C6H4-(t-But)
6       -1.255593000      1.215183000     -0.000218000
6       -1.987079000      0.033526000     -0.000358000
6       -1.267459000     -1.161694000     -0.000289000
6        0.115226000     -1.183965000     -0.000176000
6        0.816055000      0.012685000     -0.000110000
6        0.133183000      1.214244000     -0.000116000
1       -1.791675000     -2.108207000     -0.000216000
1        0.639911000     -2.128611000     -0.000125000
1        0.669847000      2.152182000     -0.000039000
53       2.916581000     -0.003620000      0.000027000
6       -3.516079000      0.000910000      0.000006000
6       -4.008724000     -0.737815000     -1.254059000
6       -4.126257000      1.404233000     -0.000465000
1       -3.836213000      1.972042000      0.884598000
1       -3.835707000      1.971618000     -0.885643000
1       -5.213977000      1.327157000     -0.000699000
1       -3.667584000     -0.234137000     -2.159292000
1       -5.099618000     -0.766549000     -1.269240000
1       -3.648261000     -1.765764000     -1.285963000
6       -4.007566000     -0.736679000      1.255229000
1       -3.665765000     -0.232037000      2.159673000
1       -5.098446000     -0.765730000      1.271388000
1       -3.646654000     -1.764474000      1.287750000
1       -1.758883000      2.170587000     -0.000264000
22
I-C6H4-Ph
6        0.736370000      1.118569000      0.419351000
6        1.452339000      0.000000000      0.000000000
6        0.736369000     -1.118568000     -0.419351000
6       -0.648396000     -1.126012000     -0.422061000
6       -1.337369000      0.000000000      0.000000000
6       -0.648396000      1.126012000      0.422061000
1        1.267724000     -1.993082000     -0.770705000
1       -1.182339000     -2.002706000     -0.759222000
1       -1.182338000      2.002707000      0.759222000
53      -3.437253000      0.000000000      0.000000000
1        1.267724000      1.993082000      0.770705000
6        2.933265000      0.000000000      0.000000000
6        3.645973000      1.120966000     -0.420980000
6        3.645973000     -1.120966000      0.420980000
1        3.109862000      1.992708000     -0.772658000
1        3.109862000     -1.992708000      0.772659000
6        5.030945000      1.121340000     -0.421323000
6        5.030945000     -1.121340000      0.421323000
1        5.566586000      1.998200000     -0.759036000
1        5.566586000     -1.998201000      0.759036000
6        5.728752000      0.000000000      0.000000000
1        6.810104000      0.000000000      0.000000000
18
I-C6H4-B(OH)3-
6        2.007638000     -0.012391000     -0.041236000
6        1.273490000      1.173847000     -0.051886000
6       -0.116240000      1.199172000     -0.035222000
6       -0.801410000     -0.003090000     -0.010334000
6       -0.122122000     -1.210595000     -0.005584000
6        1.266337000     -1.195581000     -0.020688000
1       -0.652133000      2.139291000     -0.044620000
1        1.805052000     -2.135557000     -0.030252000
1        1.817420000      2.111465000     -0.083719000
5        3.662830000     -0.018714000      0.009750000
8        4.099918000     -1.201931000     -0.744384000
1        4.991432000     -1.385042000     -0.450430000
8        4.202226000      1.252370000     -0.547822000
1        4.083883000      1.224381000     -1.495203000
8        4.141304000     -0.096695000      1.401604000
1        4.445288000      0.778384000      1.634715000
53      -2.919522000      0.003201000      0.009951000
1       -0.664180000     -2.147103000      0.007857000
12
I-C6H4-S-
6       -1.201072000     -0.540839000      0.000000000
6        0.000000000      0.154766000      0.000000000
6       -1.192336000     -1.923275000      0.000000000
6        1.201699000     -0.539692000      0.000000000
6        0.001280000     -2.680693000      0.000000000
6        1.194074000     -1.922185000      0.000000000
1       -2.132022000     -2.460423000      0.000000000
1        2.143941000     -0.006942000      0.000000000
1        2.134315000     -2.458410000      0.000000000
16       0.002058000     -4.408439000      0.000000000
53      -0.001081000      2.267568000      0.000000000
1       -2.143727000     -0.008769000      0.000000000
26
I-C6H4-NHBut
6        1.272195000      1.215874000      0.136243000
6        0.281473000      1.889217000     -0.589148000
6       -1.014735000      1.418866000     -0.640199000
6       -1.358441000      0.255754000      0.034701000
6       -0.394046000     -0.426601000      0.755020000
6        0.908113000      0.043662000      0.804652000
1       -1.755934000      1.962492000     -1.208670000
1        1.638886000     -0.514593000      1.371238000
1        0.535042000      2.801266000     -1.115531000
7        2.544447000      1.744952000      0.202740000
1        2.738196000      2.447080000     -0.489020000
6        3.694782000      0.983486000      0.636870000
1        4.515084000      1.688845000      0.780690000
1        3.489354000      0.564101000      1.624598000
6        4.132898000     -0.124208000     -0.319134000
1        4.396798000      0.322743000     -1.282145000
1        3.289788000     -0.792582000     -0.510875000
6        5.311828000     -0.925716000      0.217457000
1        5.036444000     -1.370030000      1.178121000
1        6.146814000     -0.249865000      0.423295000
6        5.765702000     -2.021102000     -0.738399000
1        6.077324000     -1.599718000     -1.695569000
1        6.606421000     -2.582470000     -0.331160000
1        4.956660000     -2.726134000     -0.935959000
53      -3.328945000     -0.465770000     -0.043386000
1       -0.646505000     -1.335371000      1.282864000
14
I-C6H4-NH2
6        2.246969000      1.198036000     -0.007194000
6        2.961803000      0.000001000     -0.006933000
6        2.246967000     -1.198034000     -0.007187000
6        0.863698000     -1.199340000     -0.004985000
6        0.168987000      0.000003000     -0.003614000
6        0.863700000      1.199343000     -0.004985000
1        0.332642000     -2.140520000     -0.003758000
1        0.332646000      2.140524000     -0.003761000
53      -1.931441000      0.000000000      0.002573000
1        2.779983000      2.140424000     -0.013391000
7        4.348547000      0.000003000     -0.063494000
1        4.794265000     -0.834655000      0.275821000
1        4.794272000      0.834600000      0.275964000
1        2.779980000     -2.140423000     -0.013370000
17
I-C6H4-NHCH3
6        1.945217000     -0.964114000     -0.068918000
6        2.570015000      0.284740000     -0.053348000
6        1.759906000      1.426494000     -0.014060000
6        0.384532000      1.325226000      0.005667000
6       -0.220527000      0.075156000     -0.016139000
6        0.562389000     -1.064125000     -0.054061000
1       -0.215098000      2.223824000      0.036962000
1        0.104092000     -2.042850000     -0.068347000
53      -2.314631000     -0.080898000      0.012646000
1        2.532490000     -1.870270000     -0.093821000
1        2.220630000      2.406641000     -0.004816000
7        3.940933000      0.419370000     -0.106283000
1        4.287616000      1.310550000      0.197549000
6        4.822747000     -0.698856000      0.118186000
1        4.731514000     -1.431431000     -0.685739000
1        4.632182000     -1.210425000      1.068989000
1        5.849792000     -0.341143000      0.118996000
20
I-C6H4-NMe2
6       -1.544945000      1.198578000     -0.042530000
6       -2.275921000      0.000016000     -0.063245000
6       -1.545001000     -1.198539000     -0.042018000
6       -0.162387000     -1.195543000     -0.023712000
6        0.536416000     -0.000017000     -0.017609000
6       -0.162369000      1.195560000     -0.024210000
1        0.365500000     -2.138657000     -0.010417000
1        0.365581000      2.138643000     -0.011342000
53       2.635869000     -0.000005000      0.012730000
1       -2.051439000      2.151126000     -0.040380000
7       -3.652355000      0.000039000     -0.108040000
6       -4.367598000      1.241425000      0.068530000
1       -5.435199000      1.051322000     -0.000663000
1       -4.165845000      1.710076000      1.039221000
1       -4.112038000      1.959275000     -0.713646000
6       -4.367622000     -1.241446000      0.067596000
1       -4.110993000     -1.959129000     -0.714366000
1       -4.166871000     -1.710236000      1.038468000
1       -5.435182000     -1.051534000     -0.002806000
1       -2.051488000     -2.151091000     -0.039290000
16
I-C6H4-NHCHO
6        1.606005000     -0.968858000     -0.239711000
6        2.223831000      0.274776000     -0.153455000
6        1.435624000      1.414477000     -0.029705000
6        0.056749000      1.317492000      0.015986000
6       -0.548313000      0.071389000     -0.042834000
6        0.226630000     -1.070149000     -0.168929000
1       -0.538776000      2.214030000      0.109078000
1       -0.237630000     -2.043502000     -0.233976000
53      -2.638764000     -0.084113000      0.044023000
1        2.192260000     -1.864206000     -0.387675000
1        1.905739000      2.386802000      0.040060000
7        3.618321000      0.411684000     -0.207691000
1        3.996756000      1.295711000     -0.509201000
6        4.542886000     -0.481461000      0.252989000
8        5.731681000     -0.296600000      0.200668000
1        4.093978000     -1.385812000      0.690928000
13
I-C6H4-OH
6        2.251970000      1.214248000      0.000081000
6        2.953353000      0.014910000      0.000107000
6        2.260674000     -1.188815000      0.000083000
6        0.874685000     -1.195059000      0.000033000
6        0.179938000      0.002699000      0.000007000
6        0.869228000      1.207437000      0.000031000
1        0.345983000     -2.137345000      0.000015000
1        0.332274000      2.145104000      0.000010000
53      -1.919833000     -0.003748000     -0.000070000
1        2.800897000      2.145066000      0.000100000
1        2.800393000     -2.128234000      0.000104000
8        4.307398000      0.080753000      0.000156000
1        4.673304000     -0.804491000      0.000171000
16
I-C6H4-OCH3
6       -1.958813000     -0.974181000     -0.000001000
6       -2.566962000      0.275118000     -0.000001000
6       -1.776821000      1.423328000      0.000000000
6       -0.401025000      1.325145000      0.000000000
6        0.203868000      0.073569000      0.000000000
6       -0.572423000     -1.069105000     -0.000001000
1        0.198646000      2.224029000      0.000001000
1       -0.110363000     -2.045974000     -0.000002000
53       2.298571000     -0.077771000      0.000000000
1       -2.543249000     -1.881589000     -0.000002000
1       -2.263058000      2.388537000      0.000001000
8       -3.903286000      0.476803000     -0.000002000
6       -4.748392000     -0.650778000      0.000002000
1       -4.596020000     -1.264597000     -0.891720000
1       -4.596016000     -1.264594000      0.891726000
1       -5.764521000     -0.266974000      0.000004000
14
I-C6H4-CHO
6        1.998517000     -1.037723000      0.000028000
6        2.631424000      0.201623000      0.000055000
6        1.871214000      1.363420000      0.000055000
6        0.487527000      1.299929000      0.000027000
6       -0.128611000      0.057609000     -0.000001000
6        0.619590000     -1.114914000      0.000000000
1        2.363669000      2.328362000      0.000076000
1       -0.100904000      2.205603000      0.000026000
1        0.128079000     -2.076826000     -0.000022000
53      -2.223186000     -0.056150000     -0.000043000
1        2.603738000     -1.934013000      0.000028000
6        4.108510000      0.291529000      0.000088000
8        4.849562000     -0.655142000      0.000074000
1        4.508778000      1.325124000      0.000076000
13
I-C6H4-CN
6       -2.005712000     -1.205818000      0.000315000
6       -2.701694000      0.000000000      0.000358000
6       -2.005712000      1.205818000      0.000217000
6       -0.622777000      1.206677000      0.000034000
6        0.062819000      0.000000000     -0.000008000
6       -0.622777000     -1.206677000      0.000132000
1       -0.085723000      2.143678000     -0.000074000
1       -0.085723000     -2.143678000      0.000099000
53       2.158932000      0.000000000     -0.000286000
1       -2.548774000     -2.139973000      0.000424000
1       -2.548774000      2.139974000      0.000252000
6       -4.133855000      0.000000000      0.000547000
7       -5.282307000      0.000000000      0.000697000
15
I-C6H4-CF3
6       -0.093482000      1.205441000     -0.015729000
6        1.291087000      1.201331000     -0.027534000
6        1.982802000      0.000001000     -0.035649000
6        1.291087000     -1.201330000     -0.027534000
6       -0.093481000     -1.205440000     -0.015729000
6       -0.779077000      0.000000000     -0.009571000
1       -0.629700000      2.142966000     -0.013524000
1        1.829864000     -2.137909000     -0.036752000
1       -0.629700000     -2.142966000     -0.013524000
53      -2.877271000      0.000000000      0.005417000
1        1.829864000      2.137911000     -0.036752000
6        3.487322000      0.000000000      0.001958000
9        4.004287000      1.078665000     -0.599185000
9        4.004286000     -1.078658000     -0.599198000
9        3.944484000     -0.000008000      1.264180000
15
I-C6H4-COOH
6       -1.622515000     -1.175722000     -0.000005000
6       -2.308369000      0.033207000      0.000041000
6       -1.599655000      1.228699000      0.000060000
6       -0.216915000      1.222751000      0.000033000
6        0.456543000      0.008963000     -0.000013000
6       -0.238262000     -1.191740000     -0.000033000
1       -2.146360000      2.161052000      0.000096000
1        0.329538000      2.154362000      0.000048000
1        0.291762000     -2.132813000     -0.000069000
53       2.554527000     -0.010216000     -0.000055000
1       -2.170711000     -2.106147000     -0.000020000
8       -4.430668000      1.119405000      0.000140000
1       -5.325190000     -0.958088000      0.000131000
8       -4.374095000     -1.111553000      0.000085000
6       -3.792642000      0.100555000      0.000069000
18
I-C6H4-COOCH3
6       -1.289738000     -1.041232000      0.000042000
6       -1.917244000      0.198828000      0.000109000
6       -1.150239000      1.357404000      0.000098000
6        0.230992000      1.284816000      0.000022000
6        0.844927000      0.040350000     -0.000044000
6        0.092151000     -1.124732000     -0.000035000
1        0.821620000      2.189130000      0.000014000
1        0.575527000     -2.090666000     -0.000086000
53       2.940009000     -0.081246000     -0.000161000
1       -1.882438000     -1.943777000      0.000050000
6       -3.399633000      0.342641000      0.000193000
8       -3.976144000      1.398602000      0.000254000
8       -4.027462000     -0.838437000      0.000193000
6       -5.451404000     -0.778124000      0.000271000
1       -5.811677000     -0.257953000      0.886177000
1       -5.811770000     -0.257877000     -0.885552000
1       -5.790866000     -1.809094000      0.000246000
1       -1.650896000      2.315267000      0.000151000
14
I-C6H4-NO2
6       -1.639339000     -1.209270000      0.000080000
6       -2.308378000      0.000000000      0.000045000
6       -1.639339000      1.209270000     -0.000013000
6       -0.255761000      1.208104000     -0.000037000
6        0.428659000      0.000000000      0.000001000
6       -0.255761000     -1.208104000      0.000060000
1        0.281979000      2.144497000     -0.000084000
1        0.281979000     -2.144497000      0.000090000
53       2.524186000      0.000000000     -0.000032000
1       -2.199273000     -2.131592000      0.000123000
1       -2.199273000      2.131592000     -0.000038000
7       -3.781013000      0.000000000      0.000068000
8       -4.341293000     -1.075249000      0.000012000
8       -4.341293000      1.075249000      0.000030000
16
I-C6H4-SO3H
6        1.022741000     -1.209092000     -0.052416000
6        1.700513000     -0.001011000     -0.087412000
6        1.023399000      1.206532000     -0.101564000
6       -0.361402000      1.207559000     -0.071270000
6       -1.044254000      0.000717000     -0.026190000
6       -0.360576000     -1.207959000     -0.019143000
1        1.573412000      2.135139000     -0.154119000
1       -0.899531000      2.143755000     -0.088461000
1       -0.899116000     -2.143710000      0.006448000
53      -3.140387000      0.001227000      0.020913000
1        1.572577000     -2.139171000     -0.062726000
16       3.474505000     -0.006488000     -0.114554000
8        3.838395000     -0.156594000      1.442436000
8        3.938740000      1.288836000     -0.534635000
8        3.921672000     -1.214587000     -0.735330000
1        4.028098000      0.721053000      1.791537000
15
I-C6H4-SO2Cl
6        0.592500000     -1.208520000     -0.141206000
6        1.273267000      0.000400000     -0.081967000
6       -0.787119000     -1.210172000     -0.248971000
6        0.592731000      1.209797000     -0.133260000
6       -1.455209000      0.001507000     -0.297033000
6       -0.786882000      1.212676000     -0.241007000
1       -1.337172000     -2.138327000     -0.304309000
1        1.130333000      2.145436000     -0.092571000
1       -1.336538000      2.141370000     -0.290540000
16      -3.220378000      0.002062000     -0.449309000
8       -3.658385000      1.256864000     -0.983757000
8       -3.659235000     -1.247876000     -0.994366000
17      -3.781588000     -0.007051000      1.548373000
1        1.129923000     -2.144505000     -0.106909000
53       3.362108000     -0.000436000      0.082011000
16
I-C6H4-IF4
6       -0.705987000      0.000223000     -0.000063000
6       -0.048734000      1.213891000     -0.000055000
6        1.336428000      1.208025000     -0.000017000
6        2.019252000      0.000091000     -0.000078000
6        1.336329000     -1.207812000     -0.000081000
6       -0.048826000     -1.213495000     -0.000101000
1        1.872829000      2.145180000      0.000003000
1       -0.592227000     -2.145404000     -0.000109000
1       -0.592084000      2.145809000      0.000134000
53      -2.799480000     -0.000113000      0.000006000
9       -2.655749000     -1.384663000     -1.357370000
9       -2.656136000      1.383633000     -1.358186000
9       -2.655209000     -1.383256000      1.358556000
9       -2.656163000      1.384340000      1.357200000
1        1.872651000     -2.145008000      0.000045000
53       4.114902000     -0.000012000      0.000003000
14
I-C6H4-ICl2
6        0.707105000      0.000000000     -0.000005000
6        0.044939000      0.896875000     -0.813831000
6       -1.340981000      0.892595000     -0.811027000
6       -2.026023000     -0.000013000      0.000031000
6       -1.340953000     -0.892597000      0.811089000
6        0.044970000     -0.896859000      0.813863000
1       -1.875220000      1.585725000     -1.443876000
1        0.582097000     -1.602647000      1.429792000
1        0.582055000      1.602691000     -1.429740000
53       2.824658000      0.000014000     -0.000044000
17       2.788079000     -2.456262000     -0.318565000
17       2.787888000      2.456287000      0.318482000
1       -1.875166000     -1.585718000      1.443970000
53      -4.121631000     -0.000023000      0.000054000
13
I-C6H4-NN+
6        1.969951000      1.232674000     -0.000002000
6        2.628275000     -0.000027000      0.000031000
6        1.969938000     -1.232715000      0.000093000
6        0.595858000     -1.217033000      0.000060000
6       -0.094748000     -0.000005000     -0.000002000
6        0.595881000      1.217020000     -0.000033000
1        2.522185000     -2.161390000      0.000140000
1        0.055100000     -2.151702000      0.000085000
1        0.055138000      2.151698000     -0.000080000
53      -2.167296000      0.000007000     -0.000039000
1        2.522252000      2.161318000     -0.000025000
7        4.003228000     -0.000070000      0.000020000
7        5.099782000      0.000096000      0.000130000
