# Supplementary material for: Sigma Hole Potentials as Tools: Quantifying and Partitioning Substituent Effects
Source: J Phys Chem A. 2023 Nov 21;127(48):10147–58. doi: 10.1021/acs.jpca.3c05797 (PMC10711721; doi:10.1021/acs.jpca.3c05797)
Supplement: Supplementary file 2 — jp3c05797_si_002.zip [file jp3c05797_si_002.zip › xyz-Files/3-Ethanol_Meta-Benzene-Coordinates.xyz]

12
I-C6H4-H
6        2.628537000      1.200175000      0.000130000
6        3.323653000      0.000004000      0.000165000
6        2.628542000     -1.200171000      0.000131000
6        1.240984000     -1.207732000      0.000062000
6        0.558149000     -0.000003000      0.000028000
6        1.240978000      1.207729000      0.000061000
1        0.703884000     -2.145334000      0.000036000
1        0.703875000      2.145328000      0.000035000
53      -1.547101000     -0.000005000     -0.000074000
1        3.163729000      2.139760000      0.000156000
1        4.404676000      0.000005000      0.000218000
1        3.163742000     -2.139751000      0.000158000
12
I-C6H4-F
6        1.133491000     -0.845275000      0.000048000
6        0.263284000      0.233980000      0.000036000
6        2.489179000     -0.578283000      0.000172000
6        0.732710000      1.539097000      0.000146000
6        2.997350000      0.704841000      0.000283000
1        0.047376000      2.373385000      0.000135000
6        2.102241000      1.762716000      0.000268000
1        2.474975000      2.777196000      0.000354000
1        0.787248000     -1.867972000     -0.000037000
53      -1.807734000     -0.124073000     -0.000156000
9        3.340316000     -1.614538000      0.000184000
1        4.065574000      0.864032000      0.000378000
12
I-C6H4-Cl
6       -0.187333000      1.754919000      0.000000000
6        0.080924000      0.394524000      0.000000000
6       -1.506875000      2.181487000      0.000000000
1       -1.725210000      3.239961000      0.000000000
6       -0.942378000     -0.540964000      0.000000000
6       -2.549116000      1.268436000      0.000000000
1       -0.737968000     -1.600830000      0.000000000
6       -2.249577000     -0.082590000      0.000000000
1        0.615619000      2.476957000      0.000000000
1       -3.576713000      1.599928000      0.000000000
53       2.073633000     -0.272733000      0.000000000
17      -3.548251000     -1.248239000      0.000000000
12
I-C6H4-Br
6        0.453069000     -0.280277000      0.000053000
6       -0.684999000      0.512514000     -0.000082000
6        1.689979000      0.344295000      0.000171000
6       -0.596540000      1.896580000     -0.000100000
6        1.807943000      1.724006000      0.000157000
1       -1.487748000      2.506545000     -0.000205000
1        2.781273000      2.191576000      0.000251000
6        0.655035000      2.492793000      0.000021000
1        0.732686000      3.570858000      0.000008000
1        0.383909000     -1.357656000      0.000067000
35       3.257123000     -0.726520000      0.000356000
53      -2.573058000     -0.410386000     -0.000263000
12
I-C6H4-I
6       -0.000206000     -0.147929000     -0.000004000
6        1.192655000      0.560770000      0.000002000
6       -1.193112000      0.560518000      0.000029000
6        1.204799000      1.947351000      0.000040000
6       -1.205851000      1.947089000      0.000067000
1        2.137749000      2.491490000      0.000045000
1       -2.138953000      2.490903000      0.000092000
6       -0.000565000      2.631795000      0.000072000
1       -0.000568000      3.712790000      0.000102000
1       -0.000117000     -1.227693000     -0.000033000
53       3.009539000     -0.496124000     -0.000047000
53      -3.010051000     -0.497010000      0.000020000
15
I-C6H4-CH3
6       -2.515721000     -0.507858000     -0.011200000
6       -2.937091000      0.818539000     -0.007742000
6       -2.018531000      1.855787000      0.002286000
6       -0.656590000      1.592741000      0.007351000
6       -0.236889000      0.271668000      0.000603000
6       -1.149093000     -0.772533000     -0.009576000
1       -3.996426000      1.040409000     -0.015460000
1       -2.360918000      2.881654000      0.003204000
1        0.057297000      2.403543000      0.012603000
1       -0.805188000     -1.798137000     -0.018594000
53       1.824060000     -0.160492000     -0.000043000
6       -3.509221000     -1.635702000      0.008569000
1       -3.098803000     -2.533855000     -0.450406000
1       -3.784450000     -1.884859000      1.034954000
1       -4.421926000     -1.364268000     -0.520011000
18
I-C6H4-CH2CH3
6       -2.236761000      0.023977000     -0.342714000
6       -2.467119000      1.377589000     -0.118623000
6       -1.416801000      2.242975000      0.142181000
6       -0.111558000      1.774854000      0.185635000
6        0.116762000      0.426082000     -0.037697000
6       -0.927196000     -0.446866000     -0.299681000
1       -3.480475000      1.757108000     -0.151739000
1       -1.609705000      3.293574000      0.311260000
1        0.705562000      2.452164000      0.386650000
1       -0.733176000     -1.496840000     -0.474341000
6       -3.379187000     -0.928469000     -0.578108000
6       -3.912568000     -1.517387000      0.728779000
1       -3.050518000     -1.736413000     -1.233211000
1       -4.184097000     -0.405262000     -1.096114000
1       -4.738467000     -2.201855000      0.536338000
1       -3.129806000     -2.066526000      1.253448000
1       -4.270826000     -0.728179000      1.390831000
53       2.088358000     -0.312340000      0.016629000
21
I-C6H4-(n-Pr)
6       -0.786815000      2.354671000     -0.000311000
6       -1.908665000      1.536084000     -0.000354000
6       -1.780075000      0.152572000     -0.000284000
6       -0.495784000     -0.393334000     -0.000160000
6        0.615571000      0.429863000     -0.000123000
6        0.486672000      1.812226000     -0.000198000
1       -0.378898000     -1.469222000     -0.000089000
1        1.356350000      2.452998000     -0.000160000
53       2.538486000     -0.430113000      0.000072000
1       -0.905761000      3.429683000     -0.000363000
6       -2.962169000     -0.788730000     -0.000393000
1       -2.876078000     -1.444903000     -0.871370000
1       -2.875497000     -1.445832000      0.869820000
6       -4.342460000     -0.146109000      0.000402000
1       -4.449955000      0.498515000     -0.875137000
1       -4.449203000      0.497915000      0.876477000
6       -5.451998000     -1.189200000      0.000499000
1       -5.386241000     -1.829954000      0.881607000
1       -5.386912000     -1.829402000     -0.881060000
1       -6.435114000     -0.719024000      0.001020000
1       -2.888897000      1.990711000     -0.000435000
21
I-C6H4-(i-Pr)
6        1.928392000      0.034647000     -0.000337000
6        2.123134000      1.414030000      0.000506000
6        1.046018000      2.283705000      0.001033000
6       -0.254504000      1.798587000      0.000752000
6       -0.448845000      0.427368000     -0.000037000
6        0.625247000     -0.451091000     -0.000577000
1        3.127860000      1.816156000      0.000771000
1        1.213636000      3.352159000      0.001667000
1       -1.092732000      2.480046000      0.001160000
1        0.455825000     -1.519574000     -0.001205000
6        3.099957000     -0.924607000     -0.000696000
6        3.949729000     -0.768538000      1.261787000
1        2.688436000     -1.936052000     -0.002274000
1        4.753503000     -1.505411000      1.271247000
1        4.404944000      0.222515000      1.307791000
1        3.348262000     -0.905698000      2.160613000
53      -2.409151000     -0.342229000     -0.000450000
6        3.951845000     -0.765504000     -1.261354000
1        4.407508000      0.225483000     -1.304094000
1        4.755398000     -1.502607000     -1.271366000
1        3.351839000     -0.900171000     -2.161532000
24
I-C6H4-(t-But)
6        1.735669000      0.289382000      0.000016000
6        1.827299000      1.682501000     -0.000139000
6        0.697091000      2.479042000     -0.000154000
6       -0.569600000      1.910665000     -0.000009000
6       -0.665423000      0.531626000      0.000149000
6        0.464277000     -0.275925000      0.000163000
1        2.797933000      2.159308000     -0.000264000
1        0.796329000      3.555959000     -0.000279000
1       -1.451383000      2.534475000     -0.000017000
1        0.344147000     -1.347974000      0.000299000
53      -2.567553000     -0.374302000      0.000379000
6        3.008796000     -0.559463000      0.000000000
6        3.833325000     -0.232370000     -1.254845000
6        2.709127000     -2.059928000      0.000098000
1        2.147336000     -2.360892000      0.885403000
1        2.147408000     -2.361029000     -0.885205000
1        3.647980000     -2.614215000      0.000171000
1        3.265593000     -0.454506000     -2.159535000
1        4.744865000     -0.831984000     -1.268020000
1        4.123690000      0.817608000     -1.285709000
6        3.833488000     -0.232249000      1.254704000
1        3.265862000     -0.454260000      2.159491000
1        4.745006000     -0.831898000      1.267836000
1        4.123911000      0.817717000      1.285420000
22
I-C6H4-Ph
6       -1.200998000      0.724486000     -0.109246000
6       -1.075990000      2.102113000     -0.276963000
6        0.173307000      2.695079000     -0.344988000
6        1.325676000      1.929293000     -0.248116000
6        1.200403000      0.559165000     -0.080655000
6       -0.043025000     -0.046177000     -0.009586000
1        0.255880000      3.764326000     -0.482503000
1        2.297890000      2.396620000     -0.303367000
1       -0.121818000     -1.113540000      0.140784000
53       2.931370000     -0.627299000      0.081588000
1       -1.963226000      2.712804000     -0.373512000
6       -2.535204000      0.082157000     -0.036883000
6       -2.774502000     -1.138185000     -0.667127000
6       -3.578295000      0.687015000      0.663085000
1       -1.983667000     -1.614406000     -1.231593000
1       -3.407540000      1.625216000      1.174257000
6       -4.022279000     -1.737365000     -0.599561000
6       -4.825923000      0.087671000      0.731651000
1       -4.191254000     -2.680663000     -1.100838000
1       -5.621091000      0.568068000      1.285358000
6       -5.052574000     -1.126724000      0.100454000
1       -6.026174000     -1.594254000      0.153732000
18
I-C6H4-B(OH)3-
6        1.778928000      0.294928000     -0.048029000
6        1.848002000      1.689739000     -0.035488000
6        0.712291000      2.487087000      0.002566000
6       -0.549781000      1.909948000      0.026393000
6       -0.632018000      0.526089000      0.010733000
6        0.500827000     -0.271328000     -0.023714000
1        0.800230000      3.566366000      0.011177000
1       -1.437767000      2.525086000      0.053326000
1        0.406969000     -1.349100000     -0.041007000
53      -2.540791000     -0.386024000      0.036389000
1        2.823058000      2.162311000     -0.064485000
5        3.134544000     -0.646724000     -0.012887000
8        2.796729000     -1.922330000     -0.660329000
1        3.559885000     -2.496431000     -0.592447000
8        4.273305000      0.047747000     -0.666600000
1        4.003804000      0.360157000     -1.529396000
8        3.555328000     -0.927532000      1.377548000
1        3.937904000     -0.134564000      1.751064000
12
I-C6H4-S-
6       -1.716630000     -2.027362000      0.000000000
6       -0.357608000     -1.737234000      0.000000000
6       -2.664837000     -1.019368000      0.000000000
6        0.009773000     -0.400696000      0.000000000
6       -2.300228000      0.336721000      0.000000000
6       -0.923340000      0.620978000      0.000000000
1       -3.715978000     -1.275818000      0.000000000
1       -0.604142000      1.653478000      0.000000000
16      -3.494156000      1.622625000      0.000000000
1       -2.036725000     -3.061502000      0.000000000
1        0.379112000     -2.526622000      0.000000000
53       2.064229000      0.096506000      0.000000000
26
I-C6H4-NHBut
6        0.917044000      1.763858000      0.239670000
6        0.354115000      2.920685000     -0.321915000
6       -0.958421000      2.934082000     -0.743532000
6       -1.766922000      1.807192000     -0.631282000
6       -1.204541000      0.668983000     -0.082107000
6        0.111043000      0.622630000      0.349283000
1       -1.368353000      3.838786000     -1.172320000
1        0.510515000     -0.289685000      0.764248000
1        0.962298000      3.810924000     -0.418509000
7        2.211497000      1.790260000      0.698357000
1        2.755549000      2.572321000      0.377535000
6        2.973621000      0.596849000      1.003720000
1        3.875878000      0.917049000      1.525582000
1        2.413689000     -0.011593000      1.717668000
6        3.357200000     -0.243606000     -0.211774000
1        3.968499000      0.366048000     -0.882868000
1        2.456126000     -0.513361000     -0.768816000
6        4.114816000     -1.507988000      0.172474000
1        3.494475000     -2.107366000      0.844428000
1        5.008320000     -1.235400000      0.740812000
6        4.513596000     -2.345235000     -1.035745000
1        5.158521000     -1.776491000     -1.707943000
1        5.051793000     -3.244768000     -0.736643000
1        3.633539000     -2.653838000     -1.602786000
1       -2.792915000      1.826433000     -0.965620000
53      -2.380308000     -1.071216000      0.099713000
14
I-C6H4-NH2
6        2.052465000      1.811778000      0.004323000
6        2.959484000      0.769047000     -0.001260000
6        2.514074000     -0.556084000     -0.008945000
6        1.137085000     -0.801771000     -0.008033000
6        0.251862000      0.261264000     -0.002772000
6        0.683157000      1.578184000      0.002692000
1        0.778151000     -1.821823000     -0.012959000
1       -0.016914000      2.399715000      0.007125000
53      -1.816194000     -0.142544000      0.000363000
1        2.415187000      2.830869000      0.011582000
1        4.022096000      0.973807000     -0.000654000
7        3.411961000     -1.606357000     -0.073014000
1        3.070780000     -2.493360000      0.257039000
1        4.338424000     -1.405346000      0.263747000
17
I-C6H4-NHCH3
6       -1.479125000      2.083639000     -0.001330000
6       -2.495687000      1.143273000     -0.031527000
6       -2.192255000     -0.223171000     -0.059742000
6       -0.841021000     -0.607305000     -0.045448000
6        0.147200000      0.354239000     -0.011619000
6       -0.143742000      1.711998000      0.009099000
1       -0.589655000     -1.659131000     -0.063969000
1        0.638378000      2.455338000      0.035090000
53       2.162353000     -0.262568000      0.010694000
1       -1.734756000      3.134742000      0.018396000
1       -3.524016000      1.472849000     -0.033886000
7       -3.166816000     -1.186280000     -0.130286000
1       -2.872600000     -2.114941000      0.112788000
6       -4.558249000     -0.887149000      0.114672000
1       -4.959614000     -0.234308000     -0.662034000
1       -4.722736000     -0.405234000      1.084414000
1       -5.121873000     -1.816008000      0.090988000
20
I-C6H4-NMe2
6       -1.050569000      2.377796000      0.011303000
6       -2.152852000      1.545607000     -0.006747000
6       -1.999036000      0.146479000     -0.035139000
6       -0.686275000     -0.364218000     -0.026870000
6        0.392447000      0.500356000     -0.008791000
6        0.244467000      1.876882000      0.008623000
1       -0.515039000     -1.428246000     -0.033719000
1        1.096801000      2.538724000      0.023706000
53       2.335284000     -0.319858000     -0.001107000
1       -1.202610000      3.448875000      0.030597000
1       -3.137408000      1.986156000      0.001096000
7       -3.080532000     -0.691365000     -0.072102000
6       -4.414424000     -0.147978000      0.060665000
1       -5.135061000     -0.958321000      0.008898000
1       -4.556006000      0.374213000      1.012632000
1       -4.642448000      0.550576000     -0.747242000
6       -2.889073000     -2.121306000      0.025133000
1       -2.278560000     -2.498314000     -0.798359000
1       -2.409828000     -2.412727000      0.965795000
1       -3.854834000     -2.614143000     -0.029176000
16
I-C6H4-NHCHO
6       -0.957238000      2.342278000      0.008015000
6       -2.069073000      1.525850000     -0.111502000
6       -1.906382000      0.145094000     -0.158011000
6       -0.627638000     -0.404056000     -0.116529000
6        0.469516000      0.433813000     -0.021578000
6        0.322276000      1.810288000      0.051818000
1       -0.505414000     -1.477384000     -0.153206000
1        1.181396000      2.459335000      0.131336000
53       2.395933000     -0.407475000      0.028452000
1       -1.088207000      3.414575000      0.047417000
1       -3.051135000      1.968042000     -0.190817000
7       -3.003510000     -0.726618000     -0.264460000
1       -2.841408000     -1.639784000     -0.661563000
6       -4.242277000     -0.517328000      0.243473000
1       -4.348525000      0.439772000      0.770314000
8       -5.152998000     -1.312082000      0.141639000
13
I-C6H4-OH
6       -2.082347000      1.787162000      0.000075000
6       -2.980811000      0.736330000      0.000083000
6       -2.507205000     -0.571284000      0.000053000
6       -1.138475000     -0.820730000      0.000018000
6       -0.260644000      0.252195000      0.000010000
6       -0.711521000      1.561726000      0.000038000
1       -0.773845000     -1.839026000     -0.000004000
1       -0.020036000      2.390737000      0.000032000
53       1.809037000     -0.128914000     -0.000046000
1       -2.451633000      2.803464000      0.000097000
8       -3.422173000     -1.569235000      0.000061000
1       -2.982367000     -2.422411000      0.000036000
1       -4.047148000      0.911940000      0.000110000
16
I-C6H4-OCH3
6        1.508407000      2.063951000      0.000298000
6        2.522177000      1.114956000      0.000295000
6        2.190521000     -0.235776000      0.000146000
6        0.849020000     -0.624331000      0.000002000
6       -0.135070000      0.342981000      0.000008000
6        0.173788000      1.697819000      0.000155000
1        0.613573000     -1.678621000     -0.000112000
1       -0.602087000      2.448479000      0.000160000
53      -2.153499000     -0.254027000     -0.000207000
1        1.769774000      3.113291000      0.000414000
1        3.551692000      1.437249000      0.000408000
8        3.087070000     -1.244402000      0.000127000
6        4.464667000     -0.917350000      0.000311000
1        4.737137000     -0.348643000     -0.890954000
1        4.736932000     -0.348784000      0.891730000
1        4.998355000     -1.862690000      0.000298000
14
I-C6H4-CHO
6        2.354932000     -0.003162000      0.000064000
6        2.605256000      1.363017000      0.000095000
6        1.547850000      2.258367000      0.000090000
6        0.242825000      1.791750000      0.000054000
6        0.001345000      0.421577000      0.000025000
6        1.046105000     -0.480990000      0.000029000
1        1.733348000      3.322875000      0.000113000
1       -0.579345000      2.492754000      0.000051000
1        0.875690000     -1.548145000      0.000006000
53      -1.980534000     -0.279902000     -0.000027000
6        3.491556000     -0.948537000      0.000070000
8        3.382201000     -2.150553000      0.000032000
1        4.488472000     -0.472961000      0.000104000
1        3.625972000      1.722939000      0.000123000
13
I-C6H4-CN
6       -1.621239000      2.157494000      0.000000000
6       -2.658099000      1.242973000      0.000000000
6       -2.363672000     -0.118087000      0.000000000
6       -1.043935000     -0.565935000      0.000000000
6       -0.022651000      0.367256000      0.000000000
6       -0.302701000      1.727240000      0.000000000
1       -0.834270000     -1.625197000      0.000000000
1        0.498969000      2.451275000      0.000000000
53       1.971792000     -0.287676000      0.000000000
1       -1.837067000      3.215978000      0.000000000
1       -3.686076000      1.574243000      0.000000000
6       -3.427360000     -1.076850000      0.000000000
7       -4.280236000     -1.846467000      0.000000000
15
I-C6H4-CF3
6       -0.489033000     -0.304951000     -0.017695000
6       -1.743984000      0.283407000     -0.024359000
6       -1.883730000      1.664451000     -0.012892000
6       -0.753905000      2.462274000      0.001556000
6        0.510458000      1.890581000      0.005917000
6        0.632504000      0.509959000     -0.003675000
1       -0.391679000     -1.379895000     -0.026668000
1       -2.866641000      2.113334000     -0.018797000
1       -0.852231000      3.538206000      0.007830000
1        1.387315000      2.521319000      0.015510000
53       2.541552000     -0.367664000      0.000455000
6       -2.979926000     -0.574025000     -0.002679000
9       -2.729373000     -1.846484000     -0.332307000
9       -3.546133000     -0.591059000      1.216530000
9       -3.914998000     -0.122495000     -0.851983000
15
I-C6H4-COOH
6        2.047313000      0.164770000      0.000243000
6        2.225487000      1.543040000      0.000275000
6        1.124636000      2.380429000      0.000187000
6       -0.157998000      1.851256000      0.000062000
6       -0.326424000      0.474097000      0.000026000
6        0.765416000     -0.376910000      0.000112000
1        3.227771000      1.945795000      0.000375000
1        1.258226000      3.452754000      0.000215000
1       -1.014058000      2.510298000     -0.000008000
1        0.633112000     -1.447777000      0.000086000
53      -2.266665000     -0.335371000     -0.000161000
6        3.255303000     -0.704357000      0.000363000
8        4.388221000     -0.290499000      0.000151000
8        2.964577000     -2.008262000     -0.000089000
1        3.796317000     -2.496860000     -0.000284000
18
I-C6H4-COOCH3
6        0.617077000      2.466508000      0.000070000
6        1.760605000      1.685877000      0.000047000
6        1.649320000      0.300326000     -0.000007000
6        0.394983000     -0.300785000     -0.000035000
6       -0.738064000      0.492138000     -0.000011000
6       -0.637998000      1.876418000      0.000042000
1        0.329720000     -1.378731000     -0.000077000
1       -1.524958000      2.493246000      0.000062000
53      -2.635483000     -0.413681000     -0.000054000
1        0.697867000      3.544202000      0.000111000
1        2.735605000      2.148730000      0.000068000
6        2.843636000     -0.592809000     -0.000038000
8        2.783195000     -1.798707000     -0.000046000
8        3.986551000      0.086089000      0.000056000
6        5.186252000     -0.691193000      0.000093000
1        5.232156000     -1.317370000      0.888689000
1        5.232258000     -1.317297000     -0.888549000
1        6.000427000      0.025381000      0.000170000
14
I-C6H4-NO2
6        1.199805000      2.322325000      0.000142000
6        2.284634000      1.463113000      0.000139000
6        2.040579000      0.102850000      0.000070000
6        0.763247000     -0.429255000      0.000006000
6       -0.304427000      0.451155000      0.000009000
6       -0.094420000      1.823846000      0.000077000
1        0.624600000     -1.498394000     -0.000045000
1       -0.932199000      2.505660000      0.000079000
53      -2.262602000     -0.304016000     -0.000095000
1        1.360606000      3.390369000      0.000194000
1        3.297110000      1.833601000      0.000188000
7        3.182578000     -0.824246000      0.000071000
8        4.299285000     -0.348513000      0.000133000
8        2.949531000     -2.015698000      0.000018000
16
I-C6H4-SO3H
6       -0.432122000      2.546156000     -0.073253000
6       -1.596305000      1.801970000     -0.002374000
6       -1.496884000      0.421618000      0.075108000
6       -0.274811000     -0.231473000      0.087069000
6        0.877192000      0.535578000      0.017054000
6        0.805572000      1.918726000     -0.064383000
1       -0.234639000     -1.307916000      0.158667000
1        1.707144000      2.511374000     -0.116928000
53       2.749220000     -0.413711000      0.042177000
1       -0.483994000      3.623598000     -0.131916000
16      -2.982480000     -0.543298000      0.152342000
8       -3.460170000     -0.609056000     -1.367195000
8       -2.658310000     -1.876303000      0.589381000
8       -4.005743000      0.213404000      0.817023000
1       -2.975981000     -1.297061000     -1.842174000
1       -2.563256000      2.282787000      0.000465000
15
I-C6H4-SO2Cl
6        0.152004000      2.607581000      0.204117000
6       -1.060252000      1.933735000      0.210988000
6        1.335083000      1.921566000     -0.008160000
6       -1.094809000      0.561064000      0.001599000
6        1.267078000      0.554086000     -0.214342000
6        0.073291000     -0.150403000     -0.213456000
1        2.284629000      2.435033000     -0.019808000
1        0.066023000     -1.216559000     -0.382677000
16       2.766832000     -0.339785000     -0.499980000
8        2.489514000     -1.578545000     -1.170244000
8        3.788625000      0.544712000     -0.983652000
17       3.318142000     -0.847186000      1.433289000
1        0.171070000      3.675585000      0.363803000
1       -1.975401000      2.482744000      0.377859000
53      -2.931969000     -0.451025000      0.005827000
16
I-C6H4-IF4
6       -0.612018000      0.650991000      0.000007000
6        0.559114000     -0.082258000      0.000202000
6        1.750276000      0.626638000      0.000151000
6        1.752812000      2.014525000     -0.000095000
6        0.552924000      2.708347000     -0.000291000
6       -0.655563000      2.030628000     -0.000243000
1       -1.590290000      2.568200000     -0.000394000
1        0.548344000     -1.160479000      0.000391000
53      -2.426205000     -0.402696000      0.000036000
9       -2.995437000      0.869043000      1.365462000
9       -1.604288000     -1.528741000      1.365273000
9       -2.995217000      0.868493000     -1.365965000
9       -1.604197000     -1.529065000     -1.364851000
1        0.558014000      3.788452000     -0.000482000
1        2.685613000      2.558949000     -0.000134000
53       3.565736000     -0.423936000      0.000446000
14
I-C6H4-ICl2
6        0.618216000      0.541645000      0.372283000
6        0.637383000      1.557464000      1.309103000
6       -0.568707000      2.159623000      1.630689000
6       -1.746981000      1.749204000      1.026484000
6       -1.724234000      0.725688000      0.089393000
6       -0.534152000      0.101946000     -0.254369000
1       -0.589702000      2.956870000      2.359413000
1       -0.510008000     -0.694355000     -0.982449000
1        1.555432000      1.876393000      1.778714000
53       2.430839000     -0.390702000     -0.132588000
17       2.703535000      1.266680000     -1.975989000
17       2.058274000     -1.998901000      1.736272000
1       -2.678245000      2.229220000      1.288668000
53      -3.506933000      0.104223000     -0.825141000
13
I-C6H4-NN+
6       -2.312510000     -0.112792000      0.000021000
6       -2.669168000      1.230856000      0.000067000
6       -1.634648000      2.142489000      0.000085000
6       -0.314747000      1.711422000      0.000058000
6       -0.000866000      0.353986000      0.000011000
6       -1.005346000     -0.592650000     -0.000008000
1       -1.854085000      3.199048000      0.000122000
1        0.477105000      2.446079000      0.000072000
1       -0.806833000     -1.653195000     -0.000045000
53       1.997123000     -0.262610000     -0.000033000
7       -3.334519000     -1.047761000      0.000001000
7       -4.145395000     -1.778666000     -0.000016000
1       -3.704404000      1.533891000      0.000087000
