# Supplementary material for: Sigma Hole Potentials as Tools: Quantifying and Partitioning Substituent Effects
Source: J Phys Chem A. 2023 Nov 21;127(48):10147–58. doi: 10.1021/acs.jpca.3c05797 (PMC10711721; doi:10.1021/acs.jpca.3c05797)
Supplement: Supplementary file 2 — jp3c05797_si_002.zip [file jp3c05797_si_002.zip › xyz-Files/4-Ethanol_Para-Benzene-Coordinates.xyz]

12
I-C6H4-H
6        2.628537000      1.200175000      0.000130000
6        3.323653000      0.000004000      0.000165000
6        2.628542000     -1.200171000      0.000131000
6        1.240984000     -1.207732000      0.000062000
6        0.558149000     -0.000003000      0.000028000
6        1.240978000      1.207729000      0.000061000
1        0.703884000     -2.145334000      0.000036000
1        0.703875000      2.145328000      0.000035000
53      -1.547101000     -0.000005000     -0.000074000
1        3.163729000      2.139760000      0.000156000
1        4.404676000      0.000005000      0.000218000
1        3.163742000     -2.139751000      0.000158000
12
I-C6H4-F
6        0.877586000      1.206423000      0.000053000
6        0.192497000      0.000012000      0.000011000
6        2.263960000      1.208912000      0.000137000
6        0.877573000     -1.206409000      0.000053000
6        2.930152000     -0.000004000      0.000177000
1        0.344496000     -2.145789000      0.000021000
6        2.263945000     -1.208913000      0.000137000
1        2.819998000     -2.135071000      0.000172000
1        0.344521000      2.145810000      0.000020000
53      -1.909979000      0.000021000     -0.000115000
9        4.271312000     -0.000012000      0.000261000
1        2.820021000      2.135065000      0.000171000
12
I-C6H4-Cl
6        0.502288000     -1.205491000      0.000011000
6       -0.183241000      0.000004000     -0.000003000
6        1.888510000     -1.206439000      0.000043000
1        2.431313000     -2.140124000      0.000055000
6        0.502291000      1.205497000      0.000012000
6        2.566800000      0.000000000      0.000058000
1       -0.028792000      2.145988000      0.000000000
6        1.888513000      1.206440000      0.000043000
1       -0.028798000     -2.145981000     -0.000001000
53      -2.284554000      0.000006000     -0.000050000
1        2.431319000      2.140124000      0.000055000
17       4.311432000     -0.000003000      0.000098000
12
I-C6H4-Br
6       -0.146354000     -1.205072000      0.000063000
6       -0.832404000      0.000409000     -0.000072000
6        1.239709000     -1.205858000      0.000182000
6       -0.146120000      1.205735000     -0.000089000
6        1.920324000      0.000231000      0.000165000
1       -0.677536000      2.146214000     -0.000194000
6        1.239898000      1.206469000      0.000030000
1        1.778266000      2.142896000      0.000017000
1       -0.677638000     -2.145603000      0.000075000
53      -2.933107000      0.000116000     -0.000252000
35       3.817267000      0.000102000      0.000327000
1        1.778003000     -2.142339000      0.000287000
12
I-C6H4-I
6       -0.693064000      1.204952000     -0.000022000
6       -1.379483000      0.000001000     -0.000046000
6        0.693481000      1.204987000      0.000026000
6       -0.693064000     -1.204950000     -0.000022000
6        1.379823000      0.000000000      0.000050000
1       -1.224244000     -2.145703000     -0.000041000
6        0.693481000     -1.204986000      0.000026000
1        1.224609000     -2.145739000      0.000044000
1       -1.224243000      2.145705000     -0.000041000
53      -3.480287000      0.000001000     -0.000119000
1        1.224610000      2.145739000      0.000044000
53       3.480927000      0.000000000      0.000121000
15
I-C6H4-CH3
6        2.233488000     -1.193345000     -0.009680000
6        2.949244000     -0.000016000     -0.009628000
6        2.233517000      1.193331000     -0.009681000
6        0.847134000      1.203743000     -0.004974000
6        0.158934000      0.000020000     -0.001507000
6        0.847104000     -1.203722000     -0.004973000
1        2.765365000      2.136301000     -0.016094000
1        0.315117000      2.144452000     -0.006965000
1        0.315061000     -2.144416000     -0.006964000
53      -1.945709000      0.000024000      0.001524000
6        4.451513000     -0.000017000      0.015034000
1        4.818032000      0.000612000      1.043265000
1        4.854756000     -0.883967000     -0.477081000
1        4.854767000      0.883338000     -0.478145000
1        2.765316000     -2.136327000     -0.016092000
18
I-C6H4-CH2CH3
6        1.847018000      1.193663000     -0.293812000
6        2.558782000     -0.000004000     -0.358965000
6        1.847016000     -1.193669000     -0.293805000
6        0.466345000     -1.204358000     -0.167671000
6       -0.217975000     -0.000001000     -0.104210000
6        0.466347000      1.204355000     -0.167677000
1        2.377907000     -2.136106000     -0.345111000
1       -0.064419000     -2.144643000     -0.122596000
1       -0.064417000      2.144641000     -0.122608000
53      -2.314477000      0.000001000      0.084263000
1        2.377910000      2.136099000     -0.345122000
6        4.061247000     -0.000004000     -0.447980000
1        4.391837000     -0.876751000     -1.006922000
1        4.391837000      0.876732000     -1.006939000
6        4.717509000      0.000008000      0.933316000
1        4.420753000     -0.881815000      1.502576000
1        5.803803000      0.000007000      0.846537000
1        4.420753000      0.881842000      1.502559000
21
I-C6H4-(n-Pr)
6        1.507657000     -0.877271000     -0.000334000
6        2.097754000      0.380587000     -0.000238000
6        1.257903000      1.494045000     -0.000038000
6       -0.119644000      1.365365000      0.000049000
6       -0.681100000      0.095674000     -0.000057000
6        0.126034000     -1.027593000     -0.000244000
1        1.691888000      2.486373000      0.000057000
1       -0.744472000      2.247045000      0.000208000
1       -0.304892000     -2.018616000     -0.000317000
53      -2.774709000     -0.119349000      0.000087000
1        2.119651000     -1.768091000     -0.000470000
6        3.593466000      0.590923000     -0.000395000
1        3.852189000      1.200601000     -0.871093000
1        3.852228000      1.201580000      0.869599000
6        4.458455000     -0.662055000      0.000280000
1        4.224421000     -1.272255000     -0.875270000
1        4.224134000     -1.271487000      0.876292000
6        5.943925000     -0.325183000      0.000352000
1        6.211586000      0.260585000      0.881504000
1        6.211817000      0.259934000     -0.881163000
1        6.553530000     -1.228515000      0.000764000
21
I-C6H4-(i-Pr)
6       -1.604609000     -0.997261000      0.000211000
6       -2.247464000      0.238727000     -0.000093000
6       -1.459308000      1.383309000     -0.000344000
6       -0.073051000      1.310127000     -0.000302000
6        0.538154000      0.067795000     -0.000005000
6       -0.222785000     -1.092343000      0.000255000
1       -1.932033000      2.357354000     -0.000577000
1        0.514464000      2.217090000     -0.000500000
1        0.250762000     -2.063697000      0.000491000
6       -3.757805000      0.336773000     -0.000122000
6       -4.360216000     -0.285323000      1.261385000
1       -4.009947000      1.399221000     -0.000504000
1       -5.442410000     -0.151045000      1.271183000
1       -4.156493000     -1.356787000      1.304848000
1       -3.949824000      0.173328000      2.161202000
53       2.638648000     -0.064083000      0.000055000
6       -4.360255000     -0.286228000     -1.261169000
1       -4.156519000     -1.357720000     -1.303894000
1       -5.442452000     -0.151977000     -1.271007000
1       -3.949911000      0.171807000     -2.161321000
1       -2.186303000     -1.910167000      0.000420000
24
I-C6H4-(t-But)
6       -1.256121000      1.216159000     -0.001717000
6       -1.987345000      0.033380000     -0.000194000
6       -1.268029000     -1.163080000      0.001346000
6        0.115535000     -1.185665000      0.001330000
6        0.814225000      0.012699000     -0.000246000
6        0.133448000      1.215942000     -0.001765000
1       -1.791056000     -2.110033000      0.002646000
1        0.637959000     -2.131587000      0.002538000
1        0.667791000      2.155233000     -0.002984000
53       2.918347000     -0.003374000     -0.000287000
6       -3.516265000      0.001467000      0.000123000
6       -4.007942000     -0.739758000     -1.253104000
6       -4.125583000      1.405128000     -0.001747000
1       -3.834937000      1.973719000      0.882622000
1       -3.834591000      1.971480000     -0.887442000
1       -5.213056000      1.326031000     -0.001826000
1       -3.669309000     -0.235037000     -2.159028000
1       -5.098712000     -0.768145000     -1.265624000
1       -3.647007000     -1.767687000     -1.282539000
6       -4.007247000     -0.736181000      1.255740000
1       -3.668165000     -0.228833000      2.160027000
1       -5.098008000     -0.764628000      1.268926000
1       -3.646129000     -1.763971000      1.287885000
1       -1.758719000      2.171796000     -0.002938000
22
I-C6H4-Ph
6        0.735767000      1.125657000      0.403314000
6        1.451368000      0.000000000      0.000000000
6        0.735766000     -1.125656000     -0.403314000
6       -0.649626000     -1.133432000     -0.405955000
6       -1.336674000      0.000000000      0.000000000
6       -0.649626000      1.133433000      0.405955000
1        1.264031000     -2.007701000     -0.739361000
1       -1.180981000     -2.016568000     -0.729919000
1       -1.180981000      2.016569000      0.729920000
53      -3.439785000      0.000000000      0.000000000
1        1.264031000      2.007701000      0.739361000
6        2.933296000      0.000000000      0.000000000
6        3.646053000      1.128017000     -0.404801000
6        3.646053000     -1.128017000      0.404801000
1        3.112320000      2.007234000     -0.740744000
1        3.112319000     -2.007234000      0.740744000
6        5.031898000      1.128162000     -0.405229000
6        5.031898000     -1.128162000      0.405229000
1        5.567288000      2.010183000     -0.729412000
1        5.567288000     -2.010183000      0.729412000
6        5.730115000      0.000000000      0.000000000
1        6.811469000      0.000000000      0.000000000
18
I-C6H4-B(OH)3-
6       -2.042024000      0.027449000     -0.055694000
6       -1.319919000     -1.167115000     -0.082287000
6        0.069642000     -1.206892000     -0.055032000
6        0.772563000     -0.014793000     -0.000006000
6        0.102450000      1.199172000      0.024789000
6       -1.285840000      1.201707000     -0.001747000
1        0.589965000     -2.154836000     -0.078359000
1       -1.800336000      2.155237000      0.010255000
1       -1.860656000     -2.105483000     -0.132511000
5       -3.690121000      0.052171000     -0.006219000
8       -4.129956000      1.269438000     -0.704462000
1       -5.084524000      1.312088000     -0.642924000
8       -4.259955000     -1.185124000     -0.600148000
1       -3.887529000     -1.321273000     -1.470526000
8       -4.181629000      0.114030000      1.389174000
1       -4.046021000     -0.737176000      1.803599000
53       2.882294000     -0.044958000      0.040643000
1        0.650386000      2.130948000      0.063953000
12
I-C6H4-S-
6       -1.200537000      0.539973000      0.000000000
6       -0.000026000     -0.154737000      0.000000000
6       -1.192051000      1.925265000      0.000000000
6        1.201112000      0.538879000      0.000000000
6        0.001259000      2.665831000      0.000000000
6        1.193893000      1.924184000      0.000000000
1       -2.136335000      2.453736000      0.000000000
1        2.144480000      0.009917000      0.000000000
1        2.138660000      2.451793000      0.000000000
16       0.002039000      4.421495000      0.000000000
53      -0.000989000     -2.260875000      0.000000000
1       -2.144385000      0.011870000      0.000000000
26
I-C6H4-NHBut
6        1.271076000      1.212047000      0.131543000
6        0.279418000      1.891686000     -0.592382000
6       -1.019783000      1.428287000     -0.638694000
6       -1.366019000      0.265834000      0.038218000
6       -0.403512000     -0.424773000      0.754970000
6        0.901656000      0.038360000      0.800356000
1       -1.757899000      1.977706000     -1.205906000
1        1.630994000     -0.526652000      1.361808000
1        0.537026000      2.800412000     -1.121547000
7        2.540954000      1.732975000      0.195673000
1        2.740133000      2.442441000     -0.488177000
6        3.691137000      0.972442000      0.639319000
1        4.508533000      1.680082000      0.781717000
1        3.482109000      0.551596000      1.625407000
6        4.133127000     -0.132339000     -0.317168000
1        4.389299000      0.317400000     -1.280484000
1        3.296650000     -0.811491000     -0.501923000
6        5.321517000     -0.921383000      0.216988000
1        5.054513000     -1.363529000      1.180763000
1        6.151086000     -0.236445000      0.412891000
6        5.778356000     -2.016921000     -0.737454000
1        6.078732000     -1.595876000     -1.698568000
1        6.627445000     -2.568326000     -0.333324000
1        4.973787000     -2.730249000     -0.924875000
53      -3.344535000     -0.445461000     -0.032719000
1       -0.656160000     -1.333643000      1.282861000
14
I-C6H4-NH2
6       -2.246741000     -1.199838000     -0.005066000
6       -2.963647000      0.000004000     -0.006597000
6       -2.246736000      1.199843000     -0.005070000
6       -0.863093000      1.201060000     -0.004819000
6       -0.169548000     -0.000002000     -0.005658000
6       -0.863098000     -1.201061000     -0.004814000
1       -0.334438000      2.143778000     -0.002319000
1       -0.334446000     -2.143781000     -0.002310000
53       1.934546000     -0.000006000     -0.004708000
1       -2.779416000     -2.142005000     -0.005146000
7       -4.345932000      0.000005000     -0.066196000
1       -4.795529000      0.835051000      0.269752000
1       -4.795533000     -0.835023000      0.269789000
1       -2.779407000      2.142012000     -0.005150000
17
I-C6H4-NHCH3
6        1.944871000     -0.965661000     -0.066481000
6        2.572157000      0.285401000     -0.049753000
6        1.759370000      1.428989000     -0.009570000
6        0.383710000      1.326981000      0.006113000
6       -0.220101000      0.075172000     -0.018567000
6        0.561824000     -1.065953000     -0.054627000
1       -0.213827000      2.227153000      0.038122000
1        0.106132000     -2.046077000     -0.069806000
53      -2.317971000     -0.081508000      0.004318000
1        2.531753000     -1.872058000     -0.089450000
1        2.219781000      2.408743000      0.006350000
7        3.936986000      0.417387000     -0.100950000
1        4.291691000      1.314268000      0.178310000
6        4.823544000     -0.701268000      0.117665000
1        4.729460000     -1.435847000     -0.683756000
1        4.636535000     -1.209481000      1.069882000
1        5.847883000     -0.338355000      0.115663000
20
I-C6H4-NMe2
6        1.544576000     -1.200921000     -0.030182000
6        2.278237000      0.000001000     -0.044836000
6        1.544571000      1.200923000     -0.030419000
6        0.161710000      1.197597000     -0.021662000
6       -0.535919000     -0.000002000     -0.019707000
6        0.161714000     -1.197598000     -0.021427000
1       -0.364107000      2.142130000     -0.013073000
1       -0.364099000     -2.142132000     -0.012633000
53      -2.639381000     -0.000005000     -0.004293000
1        2.051045000     -2.153449000     -0.025289000
7        3.647318000      0.000017000     -0.075576000
6        4.368365000     -1.245934000      0.063228000
1        5.434448000     -1.047733000      0.008570000
1        4.161425000     -1.742122000      1.017565000
1        4.119458000     -1.940714000     -0.741553000
6        4.368318000      1.245967000      0.063523000
1        4.119940000      1.940699000     -0.741471000
1        4.160798000      1.742233000      1.017688000
1        5.434428000      1.047726000      0.009579000
1        2.051040000      2.153454000     -0.025760000
16
I-C6H4-NHCHO
6        1.608694000     -0.970531000     -0.234777000
6        2.222633000      0.274652000     -0.148411000
6        1.437343000      1.416556000     -0.028461000
6        0.057868000      1.319140000      0.015699000
6       -0.543785000      0.071117000     -0.043848000
6        0.228636000     -1.072590000     -0.167686000
1       -0.535780000      2.217053000      0.106255000
1       -0.232669000     -2.047223000     -0.232695000
53      -2.637978000     -0.085240000      0.038452000
1        2.193695000     -1.867372000     -0.376723000
1        1.907028000      2.388826000      0.035938000
7        3.619862000      0.415625000     -0.199122000
1        3.990219000      1.303622000     -0.502575000
6        4.532202000     -0.480750000      0.247353000
8        5.731199000     -0.302597000      0.195513000
1        4.087809000     -1.388628000      0.675642000
13
I-C6H4-OH
6        2.251594000      1.214608000      0.000080000
6        2.953062000      0.013856000      0.000107000
6        2.260757000     -1.191475000      0.000082000
6        0.874673000     -1.196224000      0.000032000
6        0.181133000      0.003509000      0.000007000
6        0.868030000      1.209726000      0.000030000
1        0.348281000     -2.139838000      0.000014000
1        0.333873000      2.149017000      0.000010000
53      -1.922080000     -0.002750000     -0.000067000
1        2.797396000      2.147590000      0.000099000
1        2.800609000     -2.129753000      0.000103000
8        4.305635000      0.079556000      0.000157000
1        4.677301000     -0.805297000      0.000174000
16
I-C6H4-OCH3
6       -1.959747000     -0.974235000     -0.000001000
6       -2.566977000      0.276953000      0.000000000
6       -1.775560000      1.425890000      0.000000000
6       -0.398868000      1.327697000      0.000000000
6        0.202569000      0.074142000      0.000000000
6       -0.573379000     -1.070127000     -0.000001000
1        0.198924000      2.227826000      0.000000000
1       -0.115004000     -2.048689000     -0.000001000
53       2.300336000     -0.079158000      0.000000000
1       -2.544631000     -1.881019000     -0.000001000
1       -2.257089000      2.393735000      0.000001000
8       -3.901800000      0.477515000      0.000000000
6       -4.750539000     -0.655044000      0.000002000
1       -4.596043000     -1.266707000     -0.891263000
1       -4.596040000     -1.266706000      0.891267000
1       -5.766016000     -0.271108000      0.000004000
14
I-C6H4-CHO
6        1.997979000     -1.040844000      0.000024000
6        2.631954000      0.199012000      0.000050000
6        1.873595000      1.363385000      0.000050000
6        0.489606000      1.300630000      0.000026000
6       -0.125769000      0.057798000      0.000001000
6        0.618874000     -1.117351000      0.000000000
1        2.365448000      2.327830000      0.000070000
1       -0.095157000      2.208453000      0.000027000
1        0.128674000     -2.079721000     -0.000020000
53      -2.222746000     -0.054700000     -0.000038000
1        2.595171000     -1.942142000      0.000024000
6        4.104804000      0.297079000      0.000076000
8        4.854670000     -0.649531000      0.000079000
1        4.500805000      1.328533000      0.000096000
13
I-C6H4-CN
6        2.006434000      1.208661000      0.000312000
6        2.698489000      0.000000000      0.000355000
6        2.006434000     -1.208661000      0.000214000
6        0.623608000     -1.208727000      0.000033000
6       -0.059098000      0.000000000     -0.000006000
6        0.623609000      1.208727000      0.000130000
1        0.088803000     -2.146680000     -0.000076000
1        0.088803000      2.146680000      0.000096000
53      -2.157361000      0.000000000     -0.000274000
1        2.546936000      2.143898000      0.000420000
1        2.546936000     -2.143898000      0.000246000
6        4.129712000      0.000000000      0.000550000
7        5.278773000      0.000000000      0.000708000
15
I-C6H4-CF3
6       -0.093526000      1.207155000     -0.015797000
6        1.291186000      1.203249000     -0.026953000
6        1.980863000      0.000001000     -0.035516000
6        1.291186000     -1.203248000     -0.026952000
6       -0.093526000     -1.207155000     -0.015796000
6       -0.776792000      0.000000000     -0.010333000
1       -0.626981000      2.146023000     -0.013291000
1        1.826406000     -2.141663000     -0.034018000
1       -0.626980000     -2.146022000     -0.013291000
53      -2.877338000      0.000000000      0.003129000
1        1.826405000      2.141664000     -0.034018000
6        3.483411000      0.000000000      0.000645000
9        4.005185000      1.078229000     -0.600108000
9        4.005184000     -1.078221000     -0.600122000
9        3.947689000     -0.000008000      1.263295000
15
I-C6H4-COOH
6       -1.624255000     -1.174335000     -0.000053000
6       -2.309473000      0.035801000     -0.000020000
6       -1.598759000      1.230685000      0.000031000
6       -0.215599000      1.224183000      0.000042000
6        0.454942000      0.008719000      0.000006000
6       -0.239732000     -1.192213000     -0.000042000
1       -2.137114000      2.167488000      0.000057000
1        0.328891000      2.156780000      0.000079000
1        0.286180000     -2.135425000     -0.000070000
53       2.555198000     -0.012480000      0.000025000
1       -2.168962000     -2.106512000     -0.000091000
8       -4.431698000      1.123640000      0.000170000
1       -5.327030000     -0.976120000      0.000279000
8       -4.371274000     -1.106509000      0.000136000
6       -3.794326000      0.099013000     -0.000043000
18
I-C6H4-COOCH3
6       -1.293700000     -1.037193000      0.000041000
6       -1.917635000      0.205504000      0.000111000
6       -1.146495000      1.361903000      0.000103000
6        0.235028000      1.285895000      0.000026000
6        0.843327000      0.038539000     -0.000045000
6        0.088244000     -1.125260000     -0.000037000
1        0.825548000      2.190106000      0.000021000
1        0.565464000     -2.094082000     -0.000092000
53       2.940187000     -0.089834000     -0.000167000
1       -1.884959000     -1.940422000      0.000047000
6       -3.400215000      0.347589000      0.000194000
8       -3.975843000      1.409320000      0.000245000
8       -4.025840000     -0.826353000      0.000199000
6       -5.454325000     -0.783783000      0.000272000
1       -5.818595000     -0.272198000      0.888808000
1       -5.818685000     -0.272152000     -0.888202000
1       -5.779314000     -1.818582000      0.000261000
1       -1.636477000      2.324903000      0.000158000
14
I-C6H4-NO2
6        1.639781000      1.210842000      0.000075000
6        2.307781000      0.000000000      0.000042000
6        1.639781000     -1.210842000     -0.000013000
6        0.256458000     -1.209465000     -0.000034000
6       -0.425827000      0.000000000      0.000000000
6        0.256458000      1.209465000      0.000055000
1       -0.278365000     -2.147178000     -0.000077000
1       -0.278365000      2.147178000      0.000081000
53      -2.523012000      0.000000000     -0.000030000
1        2.191745000      2.137299000      0.000117000
1        2.191745000     -2.137299000     -0.000039000
7        3.775485000      0.000000000      0.000063000
8        4.345126000      1.072669000      0.000051000
8        4.345126000     -1.072669000      0.000012000
16
I-C6H4-SO3H
6       -1.035416000      1.203941000     -0.042914000
6       -1.709942000     -0.006275000     -0.096114000
6       -1.033116000     -1.214602000     -0.113871000
6        0.351509000     -1.213560000     -0.075566000
6        1.030569000     -0.005067000     -0.018701000
6        0.347553000      1.204140000     -0.003254000
1       -1.576523000     -2.146443000     -0.165849000
1        0.887576000     -2.150573000     -0.093400000
1        0.881614000      2.141667000      0.035712000
53       3.128143000     -0.003183000      0.038578000
1       -1.579959000      2.136795000     -0.040322000
16      -3.479941000     -0.001309000     -0.131573000
8       -3.882153000      0.180803000      1.401058000
8       -3.947219000     -1.288269000     -0.577616000
8       -3.941302000      1.201354000     -0.766484000
1       -3.830179000     -0.665624000      1.863829000
15
I-C6H4-SO2Cl
6        0.593875000     -1.210038000     -0.142307000
6        1.272495000      0.000402000     -0.085056000
6       -0.785690000     -1.212735000     -0.247186000
6        0.594040000      1.211301000     -0.133749000
6       -1.451270000      0.001324000     -0.295980000
6       -0.785529000      1.214908000     -0.238667000
1       -1.329685000     -2.144173000     -0.297055000
1        1.128617000      2.148257000     -0.093105000
1       -1.329412000      2.146740000     -0.281977000
16      -3.210563000      0.002001000     -0.446893000
8       -3.665049000      1.252050000     -0.986871000
8       -3.665241000     -1.244025000     -0.995931000
17      -3.799393000     -0.005144000      1.542975000
1        1.128359000     -2.147312000     -0.108363000
53       3.362803000     -0.000330000      0.075345000
16
I-C6H4-IF4
6        0.705694000      0.000073000      0.000027000
6        0.049461000      1.215116000      0.000220000
6       -1.335769000      1.209142000      0.000231000
6       -2.017039000      0.000125000      0.000047000
6       -1.335812000     -1.208920000     -0.000153000
6        0.049415000     -1.214948000     -0.000169000
1       -1.868804000      2.147920000      0.000383000
1        0.586737000     -2.150189000     -0.000323000
1        0.586822000      2.150334000      0.000366000
53       2.799884000      0.000036000     -0.000028000
9        2.655109000     -1.386789000      1.365203000
9        2.655192000      1.386652000      1.365412000
9        2.655071000     -1.386436000     -1.365595000
9        2.655154000      1.386829000     -1.365269000
1       -1.868886000     -2.147677000     -0.000299000
53      -4.114023000      0.000162000      0.000060000
14
I-C6H4-ICl2
6       -0.712487000      0.000084000     -0.000132000
6       -0.051524000      0.685825000      1.002055000
6        1.334263000      0.682720000      0.997693000
6        2.015857000     -0.000047000      0.000146000
6        1.334400000     -0.682749000     -0.997540000
6       -0.051387000     -0.685720000     -1.002187000
1        1.867523000      1.212880000      1.772507000
1       -0.587343000     -1.215266000     -1.775547000
1       -0.587589000      1.215421000      1.775305000
53      -2.809711000      0.000181000     -0.000332000
17      -2.757675000     -2.072730000      1.387234000
17      -2.757219000      2.073086000     -1.387888000
1        1.867767000     -1.212961000     -1.772244000
53       4.113285000     -0.000148000      0.000356000
13
I-C6H4-NN+
6        1.970167000      1.230534000      0.000016000
6        2.621315000      0.000046000      0.000071000
6        1.970165000     -1.230441000      0.000112000
6        0.593537000     -1.216393000      0.000084000
6       -0.086614000      0.000046000      0.000029000
6        0.593539000      1.216486000     -0.000006000
1        2.526552000     -2.154858000      0.000159000
1        0.055673000     -2.151632000      0.000106000
1        0.055672000      2.151723000     -0.000050000
53      -2.172352000      0.000050000     -0.000003000
1        2.526552000      2.154952000     -0.000017000
7        4.000999000      0.000040000      0.000097000
7        5.093591000      0.000036000      0.000136000
