# Supplementary material for: Sigma Hole Potentials as Tools: Quantifying and Partitioning Substituent Effects
Source: J Phys Chem A. 2023 Nov 21;127(48):10147–58. doi: 10.1021/acs.jpca.3c05797 (PMC10711721; doi:10.1021/acs.jpca.3c05797)
Supplement: Supplementary file 2 — jp3c05797_si_002.zip [file jp3c05797_si_002.zip › xyz-Files/5-Water_Meta-Benzenes-Coordinates.xyz]

12
I-C6H4-H
6        2.628554000      1.200243000      0.000130000
6        3.323666000      0.000004000      0.000165000
6        2.628559000     -1.200239000      0.000131000
6        1.240959000     -1.207815000      0.000062000
6        0.558156000     -0.000003000      0.000028000
6        1.240953000      1.207813000      0.000061000
1        0.703956000     -2.145479000      0.000036000
1        0.703946000      2.145474000      0.000035000
53      -1.547255000     -0.000005000     -0.000074000
1        3.163731000      2.139826000      0.000156000
1        4.404679000      0.000005000      0.000218000
1        3.163744000     -2.139817000      0.000158000
12
I-C6H4-F
6        1.133462000     -0.845375000      0.000048000
6        0.263297000      0.233956000      0.000036000
6        2.489133000     -0.578249000      0.000172000
6        0.732686000      1.539106000      0.000146000
6        2.997393000      0.704841000      0.000283000
1        0.047481000      2.373500000      0.000135000
6        2.102260000      1.762741000      0.000268000
1        2.474963000      2.777209000      0.000354000
1        0.787258000     -1.868090000     -0.000037000
53      -1.807843000     -0.124083000     -0.000156000
9        3.340325000     -1.614644000      0.000184000
1        4.065594000      0.864195000      0.000378000
12
I-C6H4-Cl
6       -0.187321000      1.754919000      0.000000000
6        0.080899000      0.394497000      0.000000000
6       -1.506890000      2.181528000      0.000000000
1       -1.725202000      3.239984000      0.000000000
6       -0.942355000     -0.541081000      0.000000000
6       -2.549159000      1.268449000      0.000000000
1       -0.737925000     -1.600948000      0.000000000
6       -2.249518000     -0.082565000      0.000000000
1        0.615519000      2.477080000      0.000000000
1       -3.576695000      1.600127000      0.000000000
53       2.073701000     -0.272779000      0.000000000
17      -3.548298000     -1.248356000      0.000000000
12
I-C6H4-Br
6        0.453061000     -0.280371000      0.000053000
6       -0.684987000      0.512490000     -0.000082000
6        1.689947000      0.344295000      0.000171000
6       -0.596546000      1.896593000     -0.000100000
6        1.807970000      1.724033000      0.000157000
1       -1.487687000      2.506652000     -0.000205000
1        2.781239000      2.191730000      0.000251000
6        0.655045000      2.492845000      0.000021000
1        0.732690000      3.570892000      0.000008000
1        0.383884000     -1.357758000      0.000067000
35       3.257198000     -0.726618000      0.000356000
53      -2.573142000     -0.410455000     -0.000263000
12
I-C6H4-I
6       -0.000206000     -0.148012000     -0.000004000
6        1.192650000      0.560755000      0.000002000
6       -1.193107000      0.560503000      0.000029000
6        1.204823000      1.947374000      0.000040000
6       -1.205875000      1.947113000      0.000067000
1        2.137703000      2.491627000      0.000045000
1       -2.138907000      2.491039000      0.000092000
6       -0.000565000      2.631834000      0.000072000
1       -0.000569000      3.712810000      0.000102000
1       -0.000117000     -1.227782000     -0.000033000
53       3.009634000     -0.496212000     -0.000047000
53      -3.010146000     -0.497097000      0.000020000
15
I-C6H4-CH3
6       -2.515759000     -0.507920000     -0.011178000
6       -2.937121000      0.818548000     -0.007722000
6       -2.018538000      1.855846000      0.002284000
6       -0.656542000      1.592808000      0.007340000
6       -0.236888000      0.271661000      0.000600000
6       -1.149079000     -0.772628000     -0.009567000
1       -3.996437000      1.040437000     -0.015436000
1       -2.360926000      2.881703000      0.003211000
1        0.057262000      2.403696000      0.012590000
1       -0.805271000     -1.798269000     -0.018603000
53       1.824227000     -0.160514000     -0.000050000
6       -3.509250000     -1.635753000      0.008521000
1       -3.098733000     -2.533909000     -0.450350000
1       -3.784491000     -1.884840000      1.034909000
1       -4.421945000     -1.364230000     -0.520012000
18
I-C6H4-CH2CH3
6       -2.236791000      0.023922000     -0.342699000
6       -2.467146000      1.377595000     -0.118596000
6       -1.416799000      2.243043000      0.142153000
6       -0.111487000      1.774938000      0.185574000
6        0.116743000      0.426095000     -0.037691000
6       -0.927180000     -0.446974000     -0.299650000
1       -3.480496000      1.757086000     -0.151637000
1       -1.609715000      3.293634000      0.311202000
1        0.705554000      2.452361000      0.386553000
1       -0.733285000     -1.496983000     -0.474216000
6       -3.379233000     -0.928483000     -0.578151000
6       -3.912509000     -1.517393000      0.728771000
1       -3.050551000     -1.736467000     -1.233168000
1       -4.184167000     -0.405149000     -1.095943000
1       -4.738488000     -2.201724000      0.536256000
1       -3.129742000     -2.066789000      1.253208000
1       -4.270762000     -0.728136000      1.390790000
53       2.088476000     -0.312388000      0.016766000
21
I-C6H4-(n-Pr)
6       -0.786876000      2.354699000     -0.000310000
6       -1.908728000      1.536032000     -0.000353000
6       -1.780124000      0.152459000     -0.000284000
6       -0.495782000     -0.393464000     -0.000161000
6        0.615551000      0.429855000     -0.000124000
6        0.486676000      1.812280000     -0.000197000
1       -0.378959000     -1.469360000     -0.000090000
1        1.356274000      2.453174000     -0.000160000
53       2.538644000     -0.430127000      0.000069000
1       -0.905843000      3.429701000     -0.000360000
6       -2.962206000     -0.788825000     -0.000393000
1       -2.876062000     -1.445004000     -0.871343000
1       -2.875483000     -1.445932000      0.869795000
6       -4.342439000     -0.146063000      0.000400000
1       -4.449943000      0.498569000     -0.875127000
1       -4.449192000      0.497973000      0.876460000
6       -5.451960000     -1.189146000      0.000499000
1       -5.386163000     -1.829875000      0.881632000
1       -5.386833000     -1.829328000     -0.881081000
1       -6.435044000     -0.718880000      0.001018000
1       -2.888949000      1.990674000     -0.000432000
21
I-C6H4-(i-Pr)
6        1.928240000      0.034880000     -0.000246000
6        2.122725000      1.414417000      0.000652000
6        1.045567000      2.283901000      0.001131000
6       -0.255313000      1.798726000      0.000735000
6       -0.448509000      0.427773000     -0.000148000
6        0.625006000     -0.451113000     -0.000641000
1        3.127301000      1.816835000      0.001000000
1        1.213024000      3.352336000      0.001819000
1       -1.093211000      2.480472000      0.001104000
1        0.455756000     -1.519525000     -0.001340000
6        3.100076000     -0.924214000     -0.000624000
6        3.950234000     -0.768548000      1.261931000
1        2.688379000     -1.935413000     -0.002106000
1        4.753499000     -1.506041000      1.270879000
1        4.405852000      0.222199000      1.307663000
1        3.348899000     -0.906174000      2.160791000
53      -2.408751000     -0.342436000     -0.000776000
6        3.952120000     -0.765651000     -1.261528000
1        4.408095000      0.225063000     -1.304213000
1        4.755215000     -1.503319000     -1.271065000
1        3.352096000     -0.900956000     -2.161614000
24
I-C6H4-(t-But)
6        1.735676000      0.289323000      0.000014000
6        1.827330000      1.682506000     -0.000143000
6        0.697091000      2.479096000     -0.000156000
6       -0.569663000      1.910719000     -0.000008000
6       -0.665429000      0.531633000      0.000152000
6        0.464244000     -0.276025000      0.000164000
1        2.797943000      2.159339000     -0.000270000
1        0.796318000      3.556002000     -0.000282000
1       -1.451366000      2.534650000     -0.000015000
1        0.344186000     -1.348091000      0.000301000
53      -2.567717000     -0.374308000      0.000387000
6        3.008789000     -0.559539000     -0.000001000
6        3.833344000     -0.232324000     -1.254805000
6        2.709114000     -2.059996000      0.000096000
1        2.147308000     -2.360957000      0.885401000
1        2.147375000     -2.361092000     -0.885205000
1        3.648036000     -2.614155000      0.000166000
1        3.265690000     -0.454586000     -2.159544000
1        4.744863000     -0.831945000     -1.267843000
1        4.123690000      0.817667000     -1.285463000
6        3.833501000     -0.232204000      1.254665000
1        3.265949000     -0.454343000      2.159499000
1        4.744999000     -0.831858000      1.267664000
1        4.123901000      0.817775000      1.285179000
22
I-C6H4-Ph
6       -1.200953000      0.724470000     -0.109308000
6       -1.075939000      2.102288000     -0.275881000
6        0.173383000      2.695301000     -0.343822000
6        1.325809000      1.929392000     -0.247960000
6        1.200474000      0.559109000     -0.081594000
6       -0.042937000     -0.046352000     -0.010672000
1        0.255916000      3.764654000     -0.480387000
1        2.297950000      2.396880000     -0.303127000
1       -0.121624000     -1.113869000      0.138621000
53       2.931535000     -0.627622000      0.079252000
1       -1.963053000      2.713308000     -0.371370000
6       -2.535213000      0.082101000     -0.036967000
6       -2.774215000     -1.138903000     -0.666183000
6       -3.578663000      0.687619000      0.662013000
1       -1.983219000     -1.615873000     -1.229778000
1       -3.408383000      1.626439000      1.172178000
6       -4.022051000     -1.738074000     -0.598547000
6       -4.826341000      0.088266000      0.730646000
1       -4.190757000     -2.681868000     -1.098971000
1       -5.621750000      0.569236000      1.283494000
6       -5.052697000     -1.126798000      0.100510000
1       -6.026302000     -1.594305000      0.153824000
18
I-C6H4-B(OH)3-
6        1.779539000      0.293786000     -0.048171000
6        1.849863000      1.688632000     -0.036909000
6        0.714766000      2.486931000      0.000800000
6       -0.547843000      1.910973000      0.025948000
6       -0.631705000      0.527166000      0.011976000
6        0.500725000     -0.271094000     -0.022546000
1        0.803701000      3.566065000      0.008044000
1       -1.435000000      2.527279000      0.052606000
1        0.405026000     -1.348759000     -0.038802000
53      -2.540704000     -0.383704000      0.040569000
1        2.824901000      2.161179000     -0.066328000
5        3.134054000     -0.648777000     -0.012476000
8        2.795014000     -1.926665000     -0.655959000
1        3.562999000     -2.495974000     -0.603368000
8        4.273328000      0.041349000     -0.668967000
1        4.001086000      0.364937000     -1.526799000
8        3.555320000     -0.927268000      1.378841000
1        3.926376000     -0.130632000      1.756356000
12
I-C6H4-S-
6       -1.716695000     -2.027440000      0.000000000
6       -0.357832000     -1.736918000      0.000000000
6       -2.664967000     -1.019341000      0.000000000
6        0.010269000     -0.400558000      0.000000000
6       -2.299728000      0.336270000      0.000000000
6       -0.923300000      0.621095000      0.000000000
1       -3.716054000     -1.276261000      0.000000000
1       -0.603591000      1.653571000      0.000000000
16      -3.494837000      1.622868000      0.000000000
1       -2.036675000     -3.061522000      0.000000000
1        0.378599000     -2.526578000      0.000000000
53       2.064281000      0.096520000      0.000000000
26
I-C6H4-NHBut
6        0.917154000      1.763695000      0.239663000
6        0.354316000      2.920645000     -0.322169000
6       -0.958258000      2.934221000     -0.743708000
6       -1.767106000      1.807454000     -0.631265000
6       -1.204787000      0.669200000     -0.082016000
6        0.110836000      0.622501000      0.349367000
1       -1.368001000      3.838931000     -1.172657000
1        0.510257000     -0.289905000      0.764221000
1        0.962748000      3.810651000     -0.419120000
7        2.211350000      1.789962000      0.698349000
1        2.755739000      2.571885000      0.377610000
6        2.973377000      0.596437000      1.004029000
1        3.875691000      0.916841000      1.525564000
1        2.413417000     -0.012014000      1.717933000
6        3.356937000     -0.243841000     -0.211550000
1        3.967856000      0.366189000     -0.882606000
1        2.455807000     -0.514183000     -0.768277000
6        4.115164000     -1.507901000      0.172516000
1        3.495266000     -2.107460000      0.844704000
1        5.008779000     -1.234815000      0.740395000
6        4.513822000     -2.344963000     -1.035883000
1        5.158193000     -1.775836000     -1.708299000
1        5.052594000     -3.244244000     -0.737005000
1        3.633630000     -2.653998000     -1.602528000
1       -2.793105000      1.827001000     -0.965604000
53      -2.381000000     -1.070901000      0.099966000
14
I-C6H4-NH2
6        2.052498000      1.811783000      0.004284000
6        2.959516000      0.769020000     -0.001292000
6        2.514104000     -0.556242000     -0.009036000
6        1.136985000     -0.801907000     -0.008108000
6        0.251862000      0.261260000     -0.002854000
6        0.683082000      1.578248000      0.002609000
1        0.778195000     -1.821998000     -0.012791000
1       -0.016875000      2.399891000      0.007132000
53      -1.816395000     -0.142479000      0.000337000
1        2.415241000      2.830862000      0.011716000
1        4.022131000      0.973672000     -0.000353000
7        3.411904000     -1.606361000     -0.073246000
1        3.070945000     -2.493277000      0.257453000
1        4.338425000     -1.405096000      0.263383000
17
I-C6H4-NHCH3
6       -1.479177000      2.083661000     -0.001477000
6       -2.495675000      1.143229000     -0.031330000
6       -2.192305000     -0.223424000     -0.059480000
6       -0.840884000     -0.607480000     -0.045018000
6        0.147180000      0.354286000     -0.011636000
6       -0.143660000      1.712113000      0.008722000
1       -0.589530000     -1.659308000     -0.062961000
1        0.638353000      2.455581000      0.034407000
53       2.162569000     -0.262444000      0.010696000
1       -1.734885000      3.134748000      0.018170000
1       -3.523992000      1.472834000     -0.033437000
7       -3.166758000     -1.186233000     -0.130128000
1       -2.872813000     -2.115313000      0.111874000
6       -4.558376000     -0.887054000      0.114639000
1       -4.959424000     -0.233438000     -0.661558000
1       -4.722870000     -0.405929000      1.084712000
1       -5.121969000     -1.815845000      0.090107000
20
I-C6H4-NMe2
6       -1.050587000      2.377846000      0.011411000
6       -2.152875000      1.545648000     -0.006245000
6       -1.999139000      0.146329000     -0.034416000
6       -0.686184000     -0.364359000     -0.026477000
6        0.392452000      0.500378000     -0.008788000
6        0.244588000      1.876969000      0.008479000
1       -0.515007000     -1.428406000     -0.033254000
1        1.096850000      2.538927000      0.023239000
53       2.335492000     -0.319831000     -0.001551000
1       -1.202661000      3.448920000      0.030569000
1       -3.137422000      1.986218000      0.001788000
7       -3.080390000     -0.691311000     -0.070807000
6       -4.414589000     -0.147872000      0.060377000
1       -5.135010000     -0.958379000      0.009005000
1       -4.556737000      0.375208000      1.011701000
1       -4.642050000      0.549924000     -0.748323000
6       -2.889051000     -2.121485000      0.025105000
1       -2.279293000     -2.498001000     -0.799169000
1       -2.409000000     -2.413496000      0.965113000
1       -3.854941000     -2.614039000     -0.028561000
16
I-C6H4-NHCHO
6       -0.957357000      2.342291000      0.007747000
6       -2.069192000      1.525768000     -0.111650000
6       -1.906322000      0.145048000     -0.157890000
6       -0.627627000     -0.404248000     -0.116173000
6        0.469441000      0.433783000     -0.021350000
6        0.322198000      1.810306000      0.051690000
1       -0.505547000     -1.477571000     -0.152711000
1        1.181239000      2.459489000      0.131058000
53       2.396063000     -0.407409000      0.028968000
1       -1.088338000      3.414573000      0.046978000
1       -3.051282000      1.967908000     -0.190862000
7       -3.003525000     -0.726852000     -0.264170000
1       -2.841704000     -1.639162000     -0.663493000
6       -4.241723000     -0.517288000      0.243798000
1       -4.347600000      0.439232000      0.771544000
8       -5.153408000     -1.311548000      0.141316000
13
I-C6H4-OH
6       -2.082344000      1.787244000      0.000075000
6       -2.980745000      0.736286000      0.000083000
6       -2.507138000     -0.571403000      0.000053000
6       -1.138339000     -0.820899000      0.000018000
6       -0.260671000      0.252189000      0.000010000
6       -0.711492000      1.561812000      0.000038000
1       -0.773812000     -1.839183000     -0.000005000
1       -0.020113000      2.390923000      0.000032000
53       1.809188000     -0.128747000     -0.000046000
1       -2.451653000      2.803525000      0.000097000
8       -3.422183000     -1.569197000      0.000061000
1       -2.982794000     -2.422686000      0.000036000
1       -4.047072000      0.912091000      0.000110000
16
I-C6H4-OCH3
6        1.508427000      2.063931000      0.000298000
6        2.522207000      1.114927000      0.000295000
6        2.190496000     -0.235851000      0.000146000
6        0.848925000     -0.624403000      0.000002000
6       -0.135157000      0.343012000      0.000008000
6        0.173687000      1.697860000      0.000155000
1        0.613336000     -1.678686000     -0.000112000
1       -0.602060000      2.448662000      0.000160000
53      -2.153706000     -0.254071000     -0.000207000
1        1.769825000      3.113247000      0.000414000
1        3.551699000      1.437277000      0.000408000
8        3.087004000     -1.244448000      0.000126000
6        4.464923000     -0.917322000      0.000312000
1        4.737251000     -0.348609000     -0.890899000
1        4.737046000     -0.348751000      0.891676000
1        4.998553000     -1.862675000      0.000297000
14
I-C6H4-CHO
6        2.355011000     -0.003196000      0.000064000
6        2.605328000      1.363038000      0.000095000
6        1.547856000      2.258354000      0.000090000
6        0.242788000      1.791774000      0.000055000
6        0.001402000      0.421562000      0.000025000
6        1.046127000     -0.481023000      0.000028000
1        1.733387000      3.322830000      0.000113000
1       -0.579276000      2.492893000      0.000051000
1        0.875444000     -1.548130000      0.000005000
53      -1.980532000     -0.280137000     -0.000027000
6        3.491617000     -0.948357000      0.000069000
8        3.382130000     -2.150642000      0.000033000
1        4.488450000     -0.473055000      0.000103000
1        3.625943000      1.723117000      0.000123000
13
I-C6H4-CN
6       -1.621291000      2.157534000      0.000000000
6       -2.658164000      1.243028000      0.000000000
6       -2.363617000     -0.118051000      0.000000000
6       -1.043912000     -0.566076000      0.000000000
6       -0.022713000      0.367180000      0.000000000
6       -0.302757000      1.727200000      0.000000000
1       -0.834241000     -1.625334000      0.000000000
1        0.498829000      2.451321000      0.000000000
53       1.971821000     -0.287743000      0.000000000
1       -1.837069000      3.216004000      0.000000000
1       -3.686083000      1.574442000      0.000000000
6       -3.427247000     -1.076790000      0.000000000
7       -4.280101000     -1.846467000      0.000000000
15
I-C6H4-CF3
6       -0.489041000     -0.305033000     -0.017660000
6       -1.743975000      0.283441000     -0.024345000
6       -1.883757000      1.664525000     -0.012911000
6       -0.753889000      2.462343000      0.001531000
6        0.510481000      1.890601000      0.005900000
6        0.632449000      0.509945000     -0.003671000
1       -0.391673000     -1.379975000     -0.026526000
1       -2.866567000      2.113622000     -0.018797000
1       -0.852153000      3.538258000      0.007799000
1        1.387252000      2.521445000      0.015489000
53       2.541596000     -0.367757000      0.000445000
6       -2.979821000     -0.574003000     -0.002700000
9       -2.729401000     -1.846521000     -0.332435000
9       -3.546193000     -0.591345000      1.216541000
9       -3.915113000     -0.122590000     -0.851916000
15
I-C6H4-COOH
6        2.047435000      0.164780000      0.000254000
6        2.225478000      1.543095000      0.000279000
6        1.124605000      2.380493000      0.000184000
6       -0.158032000      1.851275000      0.000057000
6       -0.326325000      0.474078000      0.000027000
6        0.765514000     -0.376941000      0.000120000
1        3.227586000      1.946272000      0.000382000
1        1.258146000      3.452804000      0.000209000
1       -1.014010000      2.510404000     -0.000018000
1        0.633187000     -1.447800000      0.000098000
53      -2.266614000     -0.335542000     -0.000163000
6        3.255315000     -0.704519000      0.000383000
8        4.388367000     -0.290428000      0.000146000
8        2.964633000     -2.008067000     -0.000096000
1        3.795949000     -2.497501000     -0.000308000
18
I-C6H4-COOCH3
6        0.617190000      2.466457000      0.000073000
6        1.760665000      1.685700000      0.000068000
6        1.649276000      0.300118000      0.000018000
6        0.394843000     -0.300857000     -0.000027000
6       -0.738113000      0.492202000     -0.000021000
6       -0.637981000      1.876493000      0.000029000
1        0.329238000     -1.378774000     -0.000065000
1       -1.524776000      2.493542000      0.000034000
53      -2.635663000     -0.413601000     -0.000088000
1        0.698069000      3.544118000      0.000111000
1        2.735590000      2.148694000      0.000103000
6        2.843598000     -0.592955000      0.000011000
8        2.782988000     -1.799097000     -0.000036000
8        3.986246000      0.085655000      0.000072000
6        5.186430000     -0.691137000      0.000076000
1        5.232636000     -1.317041000      0.888828000
1        5.232688000     -1.316970000     -0.888722000
1        6.000228000      0.025795000      0.000129000
14
I-C6H4-NO2
6        1.199834000      2.322344000      0.000142000
6        2.284663000      1.463135000      0.000138000
6        2.040591000      0.102842000      0.000069000
6        0.763243000     -0.429328000      0.000005000
6       -0.304346000      0.451134000      0.000009000
6       -0.094411000      1.823855000      0.000077000
1        0.624414000     -1.498423000     -0.000046000
1       -0.932097000      2.505766000      0.000080000
53      -2.262547000     -0.304196000     -0.000091000
1        1.360659000      3.390355000      0.000194000
1        3.297001000      1.833951000      0.000188000
7        3.182347000     -0.824109000      0.000070000
8        4.299316000     -0.348778000      0.000135000
8        2.949660000     -2.015750000      0.000015000
16
I-C6H4-SO3H
6       -0.432220000      2.546279000     -0.072166000
6       -1.596562000      1.802261000     -0.001497000
6       -1.497339000      0.421826000      0.075055000
6       -0.275405000     -0.231591000      0.085848000
6        0.876633000      0.535309000      0.015971000
6        0.805339000      1.918567000     -0.064232000
1       -0.235324000     -1.308123000      0.155718000
1        1.706932000      2.511169000     -0.116744000
53       2.748472000     -0.414561000      0.039208000
1       -0.483896000      3.623741000     -0.130115000
16      -2.982711000     -0.542980000      0.152383000
8       -3.459815000     -0.613644000     -1.366480000
8       -2.659786000     -1.874344000      0.595606000
8       -4.007610000      0.215105000      0.813765000
1       -2.968997000     -1.296139000     -1.842887000
1       -2.563279000      2.283517000      0.001630000
15
I-C6H4-SO2Cl
6        0.152158000      2.607275000      0.205390000
6       -1.060333000      1.933762000      0.210959000
6        1.335128000      1.921123000     -0.006830000
6       -1.095139000      0.561274000      0.000462000
6        1.266744000      0.553775000     -0.214135000
6        0.072812000     -0.150507000     -0.214356000
1        2.284709000      2.434541000     -0.017246000
1        0.065263000     -1.216556000     -0.384102000
16       2.766172000     -0.340071000     -0.499821000
8        2.488850000     -1.581257000     -1.165935000
8        3.786929000      0.542906000     -0.988867000
17       3.323099000     -0.841492000      1.433241000
1        0.171473000      3.675096000      0.366066000
1       -1.975317000      2.483047000      0.377740000
53      -2.932686000     -0.450311000      0.002598000
16
I-C6H4-IF4
6       -0.612168000      0.650974000      0.000007000
6        0.558993000     -0.082313000      0.000203000
6        1.750146000      0.626601000      0.000151000
6        1.752782000      2.014502000     -0.000095000
6        0.552887000      2.708342000     -0.000292000
6       -0.655642000      2.030657000     -0.000244000
1       -1.590197000      2.568532000     -0.000397000
1        0.548333000     -1.160531000      0.000393000
53      -2.426384000     -0.402792000      0.000037000
9       -2.995314000      0.869092000      1.365847000
9       -1.603959000     -1.528759000      1.365584000
9       -2.995098000      0.868544000     -1.366346000
9       -1.603872000     -1.529079000     -1.365167000
1        0.558013000      3.788421000     -0.000485000
1        2.685490000      2.559048000     -0.000134000
53       3.565609000     -0.424145000      0.000449000
14
I-C6H4-ICl2
6        0.618386000      0.541515000      0.372301000
6        0.637470000      1.557888000      1.308714000
6       -0.568610000      2.160062000      1.630279000
6       -1.746947000      1.749255000      1.026421000
6       -1.724198000      0.725312000      0.089707000
6       -0.534181000      0.101473000     -0.254029000
1       -0.589570000      2.957556000      2.358694000
1       -0.510130000     -0.695165000     -0.981745000
1        1.555587000      1.877355000      1.777838000
53       2.431086000     -0.390461000     -0.132160000
17       2.704894000      1.269208000     -1.974276000
17       2.056201000     -2.001783000      1.734527000
1       -2.678153000      2.229379000      1.288594000
53      -3.507118000      0.103404000     -0.824384000
13
I-C6H4-NN+
6       -2.312425000     -0.112874000      0.000022000
6       -2.668914000      1.230681000      0.000068000
6       -1.634527000      2.142544000      0.000085000
6       -0.314638000      1.711587000      0.000057000
6       -0.001327000      0.354200000      0.000010000
6       -1.005400000     -0.592753000     -0.000008000
1       -1.854050000      3.199071000      0.000122000
1        0.477297000      2.446106000      0.000072000
1       -0.806714000     -1.653172000     -0.000045000
53       1.996985000     -0.262440000     -0.000032000
7       -3.334718000     -1.047775000      0.000001000
7       -4.145640000     -1.778410000     -0.000017000
1       -3.704222000      1.533334000      0.000088000
