# Supplementary material for: Sigma Hole Potentials as Tools: Quantifying and Partitioning Substituent Effects
Source: J Phys Chem A. 2023 Nov 21;127(48):10147–58. doi: 10.1021/acs.jpca.3c05797 (PMC10711721; doi:10.1021/acs.jpca.3c05797)
Supplement: Supplementary file 2 — jp3c05797_si_002.zip [file jp3c05797_si_002.zip › xyz-Files/6-Water_Para-Benzenes-Coordinates.xyz]

12
I-C6H4-H
6        2.628554000      1.200243000      0.000130000
6        3.323666000      0.000004000      0.000165000
6        2.628559000     -1.200239000      0.000131000
6        1.240959000     -1.207815000      0.000062000
6        0.558156000     -0.000003000      0.000028000
6        1.240953000      1.207813000      0.000061000
1        0.703956000     -2.145479000      0.000036000
1        0.703946000      2.145474000      0.000035000
53      -1.547255000     -0.000005000     -0.000074000
1        3.163731000      2.139826000      0.000156000
1        4.404679000      0.000005000      0.000218000
1        3.163744000     -2.139817000      0.000158000
12
I-C6H4-F
6        0.877573000      1.206510000      0.000053000
6        0.192575000      0.000012000      0.000011000
6        2.263973000      1.208987000      0.000137000
6        0.877560000     -1.206495000      0.000053000
6        2.930044000     -0.000004000      0.000177000
1        0.344634000     -2.145953000      0.000021000
6        2.263959000     -1.208988000      0.000137000
1        2.819886000     -2.135217000      0.000172000
1        0.344659000      2.145974000      0.000020000
53      -1.910029000      0.000021000     -0.000115000
9        4.271338000     -0.000012000      0.000261000
1        2.819909000      2.135211000      0.000171000
12
I-C6H4-Cl
6        0.502276000     -1.205574000      0.000012000
6       -0.183163000      0.000004000     -0.000003000
6        1.888525000     -1.206526000      0.000043000
1        2.431181000     -2.140291000      0.000055000
6        0.502279000      1.205579000      0.000012000
6        2.566685000      0.000000000      0.000058000
1       -0.028651000      2.146147000      0.000000000
6        1.888528000      1.206528000      0.000043000
1       -0.028657000     -2.146140000     -0.000001000
53      -2.284591000      0.000006000     -0.000050000
1        2.431187000      2.140291000      0.000055000
17       4.311480000     -0.000003000      0.000098000
12
I-C6H4-Br
6       -0.146548000     -1.205124000      0.000062000
6       -0.831885000      0.000325000     -0.000072000
6        1.240085000     -1.206075000      0.000182000
6       -0.146466000      1.205735000     -0.000089000
6        1.919386000      0.000232000      0.000165000
1       -0.677266000      2.146440000     -0.000194000
6        1.240161000      1.206584000      0.000030000
1        1.778058000      2.143111000      0.000017000
1       -0.677402000     -2.145801000      0.000075000
53      -2.933143000      0.000321000     -0.000252000
35       3.817422000      0.000191000      0.000327000
1        1.777904000     -2.142638000      0.000287000
12
I-C6H4-I
6       -0.693070000      1.205031000     -0.000022000
6       -1.379435000      0.000001000     -0.000046000
6        0.693488000      1.205067000      0.000026000
6       -0.693071000     -1.205030000     -0.000022000
6        1.379775000      0.000000000      0.000050000
1       -1.224127000     -2.145848000     -0.000041000
6        0.693487000     -1.205066000      0.000026000
1        1.224492000     -2.145884000      0.000044000
1       -1.224126000      2.145850000     -0.000041000
53      -3.480352000      0.000001000     -0.000119000
1        1.224493000      2.145884000      0.000044000
53       3.480993000      0.000000000      0.000121000
15
I-C6H4-CH3
6        2.233515000     -1.193418000     -0.009684000
6        2.949286000     -0.000016000     -0.009628000
6        2.233544000      1.193404000     -0.009685000
6        0.847121000      1.203825000     -0.004982000
6        0.158946000      0.000020000     -0.001516000
6        0.847091000     -1.203804000     -0.004981000
1        2.765339000      2.136384000     -0.016095000
1        0.315206000      2.144600000     -0.006958000
1        0.315150000     -2.144563000     -0.006958000
53      -1.945867000      0.000024000      0.001543000
6        4.451544000     -0.000017000      0.014984000
1        4.817982000      0.000612000      1.043232000
1        4.854740000     -0.884035000     -0.477038000
1        4.854750000      0.883406000     -0.478102000
1        2.765290000     -2.136409000     -0.016093000
18
I-C6H4-CH2CH3
6        1.847061000      1.193744000     -0.293855000
6        2.558834000     -0.000004000     -0.359029000
6        1.847060000     -1.193749000     -0.293848000
6        0.466348000     -1.204440000     -0.167673000
6       -0.217946000     -0.000001000     -0.104191000
6        0.466350000      1.204437000     -0.167680000
1        2.377902000     -2.136198000     -0.345148000
1       -0.064314000     -2.144788000     -0.122569000
1       -0.064312000      2.144786000     -0.122581000
53      -2.314602000      0.000001000      0.084408000
1        2.377904000      2.136191000     -0.345159000
6        4.061300000     -0.000004000     -0.448019000
1        4.391919000     -0.876811000     -1.006816000
1        4.391919000      0.876792000     -1.006832000
6        4.717379000      0.000008000      0.933335000
1        4.420661000     -0.881924000      1.502489000
1        5.803654000      0.000007000      0.846527000
1        4.420661000      0.881951000      1.502473000
21
I-C6H4-(n-Pr)
6        1.507714000     -0.877339000     -0.000336000
6        2.097818000      0.380587000     -0.000240000
6        1.257952000      1.494112000     -0.000037000
6       -0.119641000      1.365443000      0.000051000
6       -0.681040000      0.095676000     -0.000056000
6        0.126045000     -1.027681000     -0.000245000
1        1.691917000      2.486425000      0.000058000
1       -0.744359000      2.247205000      0.000211000
1       -0.304773000     -2.018754000     -0.000319000
53      -2.774796000     -0.119365000      0.000089000
1        2.119644000     -1.768195000     -0.000474000
6        3.593513000      0.590924000     -0.000397000
1        3.852165000      1.200656000     -0.871059000
1        3.852205000      1.201639000      0.869558000
6        4.458431000     -0.662098000      0.000280000
1        4.224419000     -1.272318000     -0.875257000
1        4.224131000     -1.271547000      0.876281000
6        5.943884000     -0.325163000      0.000354000
1        6.211445000      0.260632000      0.881525000
1        6.211679000      0.259978000     -0.881182000
1        6.553468000     -1.228523000      0.000767000
21
I-C6H4-(i-Pr)
6       -1.604756000     -0.997288000      0.000247000
6       -2.247514000      0.238829000     -0.000084000
6       -1.459297000      1.383449000     -0.000370000
6       -0.072995000      1.310157000     -0.000336000
6        0.538071000      0.067698000     -0.000007000
6       -0.222887000     -1.092482000      0.000287000
1       -1.931884000      2.357548000     -0.000629000
1        0.514478000      2.217153000     -0.000563000
1        0.250477000     -2.063928000      0.000548000
6       -3.757854000      0.336844000     -0.000109000
6       -4.360123000     -0.285399000      1.261406000
1       -4.010109000      1.399217000     -0.000466000
1       -5.442371000     -0.151632000      1.270872000
1       -4.155790000     -1.356742000      1.305120000
1       -3.950266000      0.173855000      2.161191000
53       2.638707000     -0.064338000      0.000046000
6       -4.360157000     -0.286239000     -1.261199000
1       -4.155814000     -1.357607000     -1.304226000
1       -5.442407000     -0.152491000     -1.270706000
1       -3.950340000      0.172443000     -2.161295000
1       -2.186524000     -1.910146000      0.000483000
24
I-C6H4-(t-But)
6       -1.256129000      1.216213000     -0.001791000
6       -1.987359000      0.033377000     -0.000187000
6       -1.268080000     -1.163178000      0.001430000
6        0.115537000     -1.185785000      0.001409000
6        0.814181000      0.012653000     -0.000252000
6        0.133487000      1.215990000     -0.001849000
1       -1.791056000     -2.110154000      0.002794000
1        0.637813000     -2.131788000      0.002680000
1        0.667715000      2.155347000     -0.003137000
53       2.918455000     -0.003449000     -0.000303000
6       -3.516272000      0.001485000      0.000129000
6       -4.007870000     -0.739710000     -1.253163000
6       -4.125634000      1.405125000     -0.001687000
1       -3.834986000      1.973721000      0.882679000
1       -3.834662000      1.971536000     -0.887351000
1       -5.213088000      1.325784000     -0.001754000
1       -3.669475000     -0.234642000     -2.159013000
1       -5.098626000     -0.768159000     -1.265521000
1       -3.646800000     -1.767589000     -1.282751000
6       -4.007190000     -0.736241000      1.255743000
1       -3.668413000     -0.228587000      2.160004000
1       -5.097936000     -0.764814000      1.268718000
1       -3.645891000     -1.763966000      1.287991000
1       -1.758639000      2.171887000     -0.003074000
22
I-C6H4-Ph
6        0.735687000      1.126309000      0.401654000
6        1.451304000      0.000000000      0.000000000
6        0.735687000     -1.126308000     -0.401654000
6       -0.649742000     -1.134097000     -0.404279000
6       -1.336733000      0.000000000      0.000000000
6       -0.649742000      1.134097000      0.404279000
1        1.263705000     -2.009050000     -0.736198000
1       -1.180928000     -2.017824000     -0.726889000
1       -1.180928000      2.017824000      0.726889000
53      -3.439980000      0.000000000      0.000000000
1        1.263706000      2.009050000      0.736198000
6        2.933309000      0.000000000      0.000000000
6        3.646106000      1.128673000     -0.403128000
6        3.646106000     -1.128673000      0.403128000
1        3.112572000      2.008578000     -0.737545000
1        3.112572000     -2.008578000      0.737546000
6        5.032001000      1.128806000     -0.403558000
6        5.032001000     -1.128806000      0.403558000
1        5.567360000      2.011341000     -0.726370000
1        5.567359000     -2.011341000      0.726370000
6        5.730256000      0.000000000      0.000000000
1        6.811607000      0.000000000      0.000000000
18
I-C6H4-B(OH)3-
6       -2.043326000      0.030701000     -0.052438000
6       -1.322887000     -1.165483000     -0.064442000
6        0.066437000     -1.206937000     -0.038427000
6        0.771582000     -0.015170000     -0.000340000
6        0.103208000      1.199834000      0.010656000
6       -1.285381000      1.204261000     -0.013100000
1        0.585113000     -2.155963000     -0.050165000
1       -1.797711000      2.158946000     -0.010543000
1       -1.864442000     -2.103941000     -0.102805000
5       -3.691187000      0.053293000     -0.005199000
8       -4.132734000      1.285765000     -0.675856000
1       -5.088406000      1.319760000     -0.626789000
8       -4.258428000     -1.170457000     -0.628099000
1       -3.868678000     -1.300617000     -1.491750000
8       -4.186784000      0.082132000      1.390403000
1       -4.041018000     -0.774661000      1.789746000
53       2.881095000     -0.048228000      0.034990000
1        0.652335000      2.131351000      0.036655000
12
I-C6H4-S-
6       -1.200580000      0.539954000      0.000000000
6       -0.000026000     -0.154723000      0.000000000
6       -1.192147000      1.925368000      0.000000000
6        1.201154000      0.538861000      0.000000000
6        0.001258000      2.665133000      0.000000000
6        1.193987000      1.924286000      0.000000000
1       -2.136668000      2.453468000      0.000000000
1        2.144560000      0.010047000      0.000000000
1        2.138992000      2.451522000      0.000000000
16       0.002041000      4.422030000      0.000000000
53      -0.000987000     -2.260613000      0.000000000
1       -2.144466000      0.011997000      0.000000000
26
I-C6H4-NHBut
6        1.271261000      1.211964000      0.131683000
6        0.279839000      1.891289000     -0.593178000
6       -1.019463000      1.428062000     -0.639486000
6       -1.366069000      0.266027000      0.038112000
6       -0.403831000     -0.424505000      0.755439000
6        0.901417000      0.038461000      0.800940000
1       -1.757200000      1.977292000     -1.207393000
1        1.630498000     -0.526483000      1.362786000
1        0.537810000      2.799356000     -1.123250000
7        2.540891000      1.732722000      0.196351000
1        2.740416000      2.443044000     -0.486565000
6        3.691105000      0.972014000      0.640056000
1        4.508501000      1.679649000      0.782094000
1        3.482216000      0.550956000      1.626070000
6        4.132776000     -0.132565000     -0.316770000
1        4.388257000      0.317441000     -1.280128000
1        3.296464000     -0.812159000     -0.500812000
6        5.321721000     -0.921215000      0.216711000
1        5.055342000     -1.363448000      1.180603000
1        6.151128000     -0.235932000      0.411982000
6        5.778329000     -2.016563000     -0.738074000
1        6.077892000     -1.595308000     -1.699365000
1        6.627927000     -2.567633000     -0.334514000
1        4.973886000     -2.730221000     -0.924889000
53      -3.344882000     -0.444939000     -0.032829000
1       -0.656588000     -1.333128000      1.283721000
14
I-C6H4-NH2
6       -2.246765000     -1.199944000     -0.005095000
6       -2.963730000      0.000004000     -0.006693000
6       -2.246761000      1.199949000     -0.005099000
6       -0.863084000      1.201160000     -0.004872000
6       -0.169581000     -0.000002000     -0.005770000
6       -0.863089000     -1.201161000     -0.004867000
1       -0.334549000      2.143953000     -0.002225000
1       -0.334557000     -2.143956000     -0.002217000
53       1.934688000     -0.000006000     -0.004787000
1       -2.779493000     -2.142055000     -0.004865000
7       -4.345831000      0.000005000     -0.066433000
1       -4.795389000      0.835056000      0.269721000
1       -4.795393000     -0.835029000      0.269757000
1       -2.779484000      2.142063000     -0.004869000
17
I-C6H4-NHCH3
6        1.944940000     -0.965795000     -0.066408000
6        2.572276000      0.285440000     -0.049694000
6        1.759385000      1.429186000     -0.009599000
6        0.383697000      1.327129000      0.006056000
6       -0.220048000      0.075161000     -0.018527000
6        0.561840000     -1.066096000     -0.054560000
1       -0.213729000      2.227392000      0.038045000
1        0.106274000     -2.046294000     -0.069685000
53      -2.318129000     -0.081558000      0.004508000
1        2.531794000     -1.872204000     -0.089365000
1        2.219793000      2.408879000      0.006469000
7        3.936835000      0.417362000     -0.100840000
1        4.291819000      1.314466000      0.177582000
6        4.823466000     -0.701330000      0.117571000
1        4.730017000     -1.435684000     -0.684150000
1        4.635891000     -1.210008000      1.069391000
1        5.847677000     -0.338157000      0.116670000
20
I-C6H4-NMe2
6        1.544587000     -1.201046000     -0.029606000
6        2.278395000      0.000000000     -0.044019000
6        1.544582000      1.201047000     -0.029928000
6        0.161700000      1.197695000     -0.021603000
6       -0.535923000     -0.000002000     -0.019816000
6        0.161703000     -1.197696000     -0.021285000
1       -0.363981000      2.142318000     -0.013233000
1       -0.363975000     -2.142318000     -0.012638000
53      -2.639557000     -0.000004000     -0.005067000
1        2.050984000     -2.153609000     -0.024557000
7        3.647143000      0.000021000     -0.074157000
6        4.368414000     -1.246164000      0.062941000
1        5.434438000     -1.047755000      0.008786000
1        4.161307000     -1.743517000      1.016566000
1        4.119606000     -1.939927000     -0.742738000
6        4.368351000      1.246199000      0.063387000
1        4.120315000      1.939903000     -0.742592000
1        4.160403000      1.743653000      1.016769000
1        5.434414000      1.047729000      0.010265000
1        2.050982000      2.153611000     -0.025203000
16
I-C6H4-NHCHO
6        1.608790000     -0.970630000     -0.233903000
6        2.222577000      0.274659000     -0.147839000
6        1.437343000      1.416698000     -0.028615000
6        0.057828000      1.319287000      0.015253000
6       -0.543694000      0.071168000     -0.044046000
6        0.228677000     -1.072664000     -0.167254000
1       -0.535717000      2.217318000      0.105272000
1       -0.232456000     -2.047391000     -0.231976000
53      -2.638080000     -0.085204000      0.037730000
1        2.193621000     -1.867688000     -0.374996000
1        1.906962000      2.388992000      0.035303000
7        3.619891000      0.415952000     -0.198074000
1        3.989793000      1.304732000     -0.499958000
6        4.531948000     -0.481036000      0.246301000
8        5.731340000     -0.302515000      0.194856000
1        4.088154000     -1.390019000      0.672501000
13
I-C6H4-OH
6        2.251595000      1.214599000      0.000080000
6        2.953092000      0.013769000      0.000107000
6        2.260746000     -1.191621000      0.000083000
6        0.874662000     -1.196258000      0.000032000
6        0.181143000      0.003569000      0.000006000
6        0.867968000      1.209841000      0.000030000
1        0.348417000     -2.139955000      0.000014000
1        0.333963000      2.149221000      0.000010000
53      -1.922221000     -0.002733000     -0.000068000
1        2.797203000      2.147718000      0.000099000
1        2.800444000     -2.129902000      0.000104000
8        4.305591000      0.079534000      0.000157000
1        4.677662000     -0.805257000      0.000172000
16
I-C6H4-OCH3
6       -1.959782000     -0.974291000     -0.000001000
6       -2.566957000      0.276994000      0.000000000
6       -1.775508000      1.425988000      0.000000000
6       -0.398757000      1.327830000      0.000000000
6        0.202552000      0.074188000      0.000000000
6       -0.573400000     -1.070168000     -0.000001000
1        0.198915000      2.228040000      0.000000000
1       -0.115187000     -2.048802000     -0.000001000
53       2.300459000     -0.079196000     -0.000001000
1       -2.544607000     -1.881105000     -0.000001000
1       -2.256810000      2.393965000      0.000001000
8       -3.901729000      0.477547000      0.000000000
6       -4.750696000     -0.655230000      0.000002000
1       -4.596120000     -1.266794000     -0.891235000
1       -4.596117000     -1.266793000      0.891239000
1       -5.766120000     -0.271206000      0.000004000
14
I-C6H4-CHO
6        1.997945000     -1.041034000      0.000024000
6        2.631983000      0.198844000      0.000050000
6        1.873750000      1.363356000      0.000051000
6        0.489735000      1.300659000      0.000026000
6       -0.125636000      0.057814000      0.000001000
6        0.618828000     -1.117480000      0.000000000
1        2.365694000      2.327714000      0.000070000
1       -0.094837000      2.208593000      0.000027000
1        0.128668000     -2.079859000     -0.000020000
53      -2.222720000     -0.054611000     -0.000038000
1        2.594695000     -1.942619000      0.000024000
6        4.104620000      0.297408000      0.000076000
8        4.854955000     -0.649170000      0.000080000
1        4.500228000      1.328816000      0.000096000
13
I-C6H4-CN
6        2.006463000      1.208779000      0.000312000
6        2.698384000      0.000000000      0.000355000
6        2.006463000     -1.208779000      0.000214000
6        0.623640000     -1.208812000      0.000033000
6       -0.058952000      0.000000000     -0.000006000
6        0.623640000      1.208812000      0.000131000
1        0.088962000     -2.146823000     -0.000075000
1        0.088962000      2.146823000      0.000097000
53      -2.157310000      0.000000000     -0.000276000
1        2.546801000      2.144086000      0.000420000
1        2.546801000     -2.144086000      0.000246000
6        4.129566000      0.000000000      0.000549000
7        5.278656000      0.000000000      0.000706000
15
I-C6H4-CF3
6       -0.093539000      1.207237000     -0.015810000
6        1.291190000      1.203339000     -0.026915000
6        1.980786000      0.000001000     -0.035474000
6        1.291190000     -1.203338000     -0.026915000
6       -0.093538000     -1.207237000     -0.015810000
6       -0.776713000      0.000000000     -0.010371000
1       -0.626847000      2.146177000     -0.013318000
1        1.826248000     -2.141836000     -0.033895000
1       -0.626846000     -2.146177000     -0.013317000
53      -2.877379000      0.000000000      0.003062000
1        1.826247000      2.141837000     -0.033896000
6        3.483266000      0.000000000      0.000601000
9        4.005219000      1.078206000     -0.600153000
9        4.005218000     -1.078198000     -0.600167000
9        3.947868000     -0.000008000      1.263252000
15
I-C6H4-COOH
6       -1.624319000     -1.174310000     -0.000058000
6       -2.309525000      0.035871000     -0.000026000
6       -1.598736000      1.230741000      0.000028000
6       -0.215555000      1.224250000      0.000043000
6        0.454890000      0.008715000      0.000008000
6       -0.239775000     -1.192237000     -0.000043000
1       -2.136728000      2.167740000      0.000053000
1        0.328817000      2.156906000      0.000082000
1        0.285938000     -2.135548000     -0.000070000
53       2.555239000     -0.012537000      0.000034000
1       -2.168829000     -2.106591000     -0.000098000
8       -4.431683000      1.123863000      0.000173000
1       -5.327139000     -0.976818000      0.000295000
8       -4.371195000     -1.106248000      0.000141000
6       -3.794411000      0.098917000     -0.000055000
18
I-C6H4-COOCH3
6       -1.293921000     -1.036985000      0.000043000
6       -1.917664000      0.205853000      0.000112000
6       -1.146307000      1.362150000      0.000103000
6        0.235231000      1.285952000      0.000025000
6        0.843257000      0.038440000     -0.000046000
6        0.088029000     -1.125284000     -0.000037000
1        0.825762000      2.190147000      0.000019000
1        0.564924000     -2.094254000     -0.000091000
53       2.940183000     -0.090287000     -0.000170000
1       -1.885113000     -1.940245000      0.000050000
6       -3.400242000      0.347849000      0.000196000
8       -3.975834000      1.409871000      0.000247000
8       -4.025766000     -0.825735000      0.000199000
6       -5.454433000     -0.784069000      0.000270000
1       -5.818951000     -0.272969000      0.888971000
1       -5.819039000     -0.272921000     -0.888367000
1       -5.778699000     -1.819052000      0.000258000
1       -1.635703000      2.325439000      0.000159000
14
I-C6H4-NO2
6        1.639839000      1.210891000      0.000210000
6        2.307861000      0.000000000      0.000251000
6        1.639839000     -1.210891000      0.000122000
6        0.256488000     -1.209509000     -0.000024000
6       -0.425680000      0.000000000     -0.000049000
6        0.256488000      1.209509000      0.000064000
1       -0.278142000     -2.147306000     -0.000115000
1       -0.278142000      2.147306000      0.000042000
53      -2.522974000      0.000000000     -0.000268000
1        2.191273000      2.137621000      0.000302000
1        2.191273000     -2.137621000      0.000147000
7        3.775179000      0.000000000      0.000406000
8        4.345308000      1.072620000     -0.000368000
8        4.345308000     -1.072620000     -0.000414000
16
I-C6H4-SO3H
6       -1.035441000      1.203817000     -0.042266000
6       -1.709856000     -0.006520000     -0.095334000
6       -1.033039000     -1.214896000     -0.112953000
6        0.351594000     -1.213715000     -0.075388000
6        1.030520000     -0.005112000     -0.019195000
6        0.347527000      1.204119000     -0.003285000
1       -1.576285000     -2.146865000     -0.163701000
1        0.887572000     -2.150765000     -0.093073000
1        0.881416000      2.141735000      0.035559000
53       3.128210000     -0.002996000      0.036532000
1       -1.579804000      2.136758000     -0.039106000
16      -3.479732000     -0.001397000     -0.131599000
8       -3.884981000      0.179939000      1.399611000
8       -3.947295000     -1.287228000     -0.580902000
8       -3.940919000      1.201812000     -0.766399000
1       -3.828274000     -0.664893000      1.865012000
15
I-C6H4-SO2Cl
6        0.593965000     -1.210113000     -0.142263000
6        1.272501000      0.000403000     -0.085358000
6       -0.785617000     -1.212857000     -0.246737000
6        0.594131000      1.211377000     -0.133687000
6       -1.451067000      0.001325000     -0.295529000
6       -0.785455000      1.215030000     -0.238198000
1       -1.329396000     -2.144417000     -0.296192000
1        1.128580000      2.148387000     -0.093077000
1       -1.329120000      2.146985000     -0.281072000
16      -3.210039000      0.001995000     -0.446862000
8       -3.665067000      1.251801000     -0.987363000
8       -3.665242000     -1.243820000     -0.996354000
17      -3.801100000     -0.005098000      1.542325000
1        1.128318000     -2.147444000     -0.108365000
53       3.362964000     -0.000327000      0.073909000
16
I-C6H4-IF4
6        0.705785000      0.000073000      0.000027000
6        0.049531000      1.215159000      0.000220000
6       -1.335708000      1.209186000      0.000231000
6       -2.016928000      0.000125000      0.000047000
6       -1.335751000     -1.208964000     -0.000153000
6        0.049484000     -1.214992000     -0.000169000
1       -1.868568000      2.148050000      0.000383000
1        0.586516000     -2.150397000     -0.000323000
1        0.586601000      2.150542000      0.000367000
53       2.800095000      0.000036000     -0.000028000
9        2.654920000     -1.386828000      1.365568000
9        2.655004000      1.386693000      1.365775000
9        2.654884000     -1.386475000     -1.365960000
9        2.654965000      1.386867000     -1.365633000
1       -1.868649000     -2.147807000     -0.000300000
53      -4.113975000      0.000162000      0.000060000
14
I-C6H4-ICl2
6       -0.712412000      0.000087000     -0.000134000
6       -0.051546000      0.686016000      1.002085000
6        1.334276000      0.682900000      0.997675000
6        2.015765000     -0.000056000      0.000150000
6        1.334410000     -0.682941000     -0.997516000
6       -0.051411000     -0.685910000     -1.002216000
1        1.867410000      1.213208000      1.772462000
1       -0.587280000     -1.215565000     -1.775557000
1       -0.587521000      1.215725000      1.775314000
53      -2.809602000      0.000196000     -0.000340000
17      -2.757680000     -2.074060000      1.386572000
17      -2.757192000      2.074448000     -1.387241000
1        1.867650000     -1.213305000     -1.772191000
53       4.113295000     -0.000166000      0.000364000
13
I-C6H4-NN+
6        1.970233000      1.230408000      0.000019000
6        2.621364000      0.000042000      0.000071000
6        1.970229000     -1.230321000      0.000114000
6        0.593461000     -1.216305000      0.000085000
6       -0.086278000      0.000047000      0.000029000
6        0.593464000      1.216397000     -0.000006000
1        2.525962000     -2.155093000      0.000158000
1        0.055830000     -2.151651000      0.000108000
1        0.055833000      2.151743000     -0.000052000
53      -2.172647000      0.000053000     -0.000007000
1        2.525966000      2.155180000     -0.000013000
7        4.001485000      0.000037000      0.000093000
7        5.093893000      0.000051000      0.000134000
