# Supplementary material for: Sigma Hole Potentials as Tools: Quantifying and Partitioning Substituent Effects
Source: J Phys Chem A. 2023 Nov 21;127(48):10147–58. doi: 10.1021/acs.jpca.3c05797 (PMC10711721; doi:10.1021/acs.jpca.3c05797)
Supplement: Supplementary file 2 — jp3c05797_si_002.zip [file jp3c05797_si_002.zip › xyz-Files/7-GasPhase_Meta-Cyclohexane-Coordinates.xyz]

12
I-C6H4-H
6        0.303008000      0.518067000      0.000000000
6       -0.363136000      1.044177000      1.262059000
6       -0.363136000      2.575296000      1.257679000
6       -1.025372000      3.130075000      0.000000000
6       -0.363136000      2.575296000     -1.257679000
6       -0.363136000      1.044177000     -1.262059000
1        1.360843000      0.776717000      0.000000000
1        0.146878000      0.665862000      2.147433000
1       -1.392885000      0.679336000      1.302967000
1       -0.870929000      2.940081000      2.151467000
1        0.668490000      2.936236000      1.312948000
1       -0.982765000      4.220051000      0.000000000
1       -2.084587000      2.855131000      0.000000000
1       -0.870929000      2.940081000     -2.151467000
1        0.668490000      2.936236000     -1.312948000
1        0.146878000      0.665862000     -2.147433000
1       -1.392885000      0.679336000     -1.302967000
53       0.333073000     -1.653159000      0.000000000
12
I-C6H4-F
6        2.976395000      0.632256000     -0.295866000
6        2.097632000      1.798288000      0.151486000
6        0.624918000      1.554267000     -0.186155000
6        0.162146000      0.240012000      0.424740000
6        1.021929000     -0.931489000     -0.027529000
6        2.480351000     -0.661484000      0.315183000
1        2.942637000      0.533733000     -1.384045000
1        2.433269000      2.721063000     -0.321252000
1        2.203225000      1.944528000      1.230481000
1        0.010507000      2.377535000      0.176192000
1        0.500313000      1.510856000     -1.270975000
1        0.701389000     -1.859989000      0.442543000
1        0.938832000     -1.060005000     -1.109109000
1        2.608091000     -0.633733000      1.402496000
9        3.247656000     -1.721755000     -0.147997000
1        4.016395000      0.795873000     -0.013942000
1        0.166350000      0.312619000      1.511222000
53      -1.923210000     -0.130902000     -0.030619000
12
I-C6H4-Cl
6        2.569308000      1.191987000     -0.272817000
6        1.515952000      2.224972000      0.124452000
6        0.103190000      1.751142000     -0.221885000
6       -0.165753000      0.404154000      0.430580000
6        0.864641000     -0.643861000      0.026969000
6        2.260646000     -0.142819000      0.381380000
1        2.570764000      1.060206000     -1.357616000
1        1.719119000      3.170664000     -0.378128000
1        1.581538000      2.421027000      1.198647000
1       -0.634258000      2.483953000      0.103078000
1        0.005265000      1.652482000     -1.305852000
1        0.670996000     -1.591963000      0.525196000
1        0.812506000     -0.819889000     -1.049504000
1        2.361597000     -0.059409000      1.463182000
17       3.485012000     -1.379076000     -0.101391000
1        3.565805000      1.525123000      0.014694000
53      -2.162238000     -0.294764000     -0.034267000
1       -0.187839000      0.511128000      1.514014000
12
I-C6H4-Br
6        1.855097000      1.682035000     -0.260004000
6        0.659849000      2.560520000      0.109601000
6       -0.666446000      1.884310000     -0.241171000
6       -0.748571000      0.524070000      0.433560000
6        0.424929000     -0.374695000      0.057485000
6        1.729461000      0.328259000      0.416128000
1        1.887069000      1.537572000     -1.342688000
1        0.732663000      3.517086000     -0.408192000
1        0.684942000      2.781059000      1.180685000
1       -1.504704000      2.509777000      0.063099000
1       -0.736509000      1.754245000     -1.324009000
1        0.358329000     -1.331912000      0.571022000
1        0.406790000     -0.574700000     -1.015887000
1        1.810721000      0.438938000      1.496358000
35       3.248026000     -0.819729000     -0.055343000
1        2.788958000      2.161587000      0.030324000
1       -0.796588000      0.644775000      1.514718000
53      -2.619594000     -0.459904000     -0.036265000
12
I-C6H4-I
6        1.265057000      1.926388000     -0.253766000
6       -0.000042000      2.709424000      0.100014000
6       -1.264990000      1.926363000     -0.253959000
6       -1.243284000      0.570414000      0.433306000
6        0.000019000     -0.237280000      0.071892000
6        1.243146000      0.570419000      0.433296000
1        1.315831000      1.781356000     -1.335841000
1        0.000005000      3.664620000     -0.425800000
1       -0.000076000      2.939377000      1.169376000
1       -2.153035000      2.485625000      0.037752000
1       -1.315521000      1.781126000     -1.336007000
1       -0.000065000     -1.192723000      0.593094000
1       -0.000021000     -0.448343000     -0.999691000
1        1.306453000      0.696164000      1.513070000
53       3.028128000     -0.563053000     -0.037285000
1        2.152997000      2.485707000      0.038102000
1       -1.306489000      0.696286000      1.513062000
53      -3.028119000     -0.563052000     -0.037277000
15
I-C6H4-CH3
6        0.142670000      0.266961000      0.425964000
6        0.565782000      1.588047000     -0.195599000
6        2.029040000      1.878115000      0.145413000
6        2.939485000      0.731920000     -0.281836000
6        2.502541000     -0.599614000      0.327527000
6        1.033809000     -0.883623000     -0.011859000
1        0.141170000      0.347719000      1.511811000
1       -0.075501000      2.396619000      0.153705000
1        0.448370000      1.528713000     -1.280823000
1        2.335826000      2.808537000     -0.334056000
1        2.124546000      2.034759000      1.224118000
1        3.972968000      0.945423000     -0.001803000
1        2.922100000      0.641755000     -1.373612000
1        2.582545000     -0.511032000      1.417147000
1        0.715153000     -1.813335000      0.460770000
1        0.938316000     -1.024947000     -1.092934000
53      -1.936251000     -0.162849000     -0.031225000
6        3.394403000     -1.748110000     -0.125133000
1        3.091175000     -2.690296000      0.333144000
1        3.341966000     -1.871467000     -1.209169000
1        4.436310000     -1.563654000      0.139761000
18
I-C6H4-CH2CH3
6       -0.158013000      0.436332000      0.420197000
6       -0.026073000      1.858425000     -0.097900000
6        1.360850000      2.404769000      0.245353000
6        2.464369000      1.498282000     -0.288132000
6        2.322753000      0.061312000      0.213860000
6        0.926644000     -0.480036000     -0.122320000
1       -0.140379000      0.432080000      1.508921000
1       -0.803557000      2.493325000      0.325754000
1       -0.162123000      1.860773000     -1.182550000
1        1.465539000      3.412037000     -0.159907000
1        1.456127000      2.492175000      1.331885000
1        3.443415000      1.891308000     -0.006843000
1        2.431098000      1.493397000     -1.383198000
1        2.422379000      0.075552000      1.306672000
1        0.798546000     -1.482864000      0.282715000
1        0.827161000     -0.557089000     -1.209733000
53      -2.125175000     -0.364579000     -0.034851000
6        3.432275000     -0.829116000     -0.346475000
1        3.331021000     -0.874565000     -1.435252000
1        4.390914000     -0.341934000     -0.150491000
6        3.466332000     -2.241476000      0.224937000
1        2.580143000     -2.813879000     -0.048879000
1        3.525498000     -2.220041000      1.314839000
1        4.333689000     -2.788557000     -0.143938000
21
I-C6H4-(n-Pr)
6       -0.644480000      0.599717000      0.417556000
6       -0.551518000      1.806393000     -0.502565000
6        0.692366000      2.630047000     -0.161020000
6        1.956134000      1.777365000     -0.211406000
6        1.846087000      0.565777000      0.714918000
6        0.605322000     -0.263133000      0.356429000
1       -0.829251000      0.921746000      1.441104000
1       -1.449238000      2.418336000     -0.420621000
1       -0.488383000      1.463440000     -1.538625000
1        0.770355000      3.470738000     -0.851626000
1        0.580720000      3.055575000      0.840801000
1        2.827784000      2.375346000      0.063056000
1        2.115404000      1.439806000     -1.239631000
1        1.692434000      0.951569000      1.729834000
1        0.516016000     -1.113255000      1.034122000
1        0.707567000     -0.666325000     -0.654054000
53      -2.408225000     -0.580177000     -0.045719000
6        3.120719000     -0.282291000      0.762137000
1        3.941603000      0.351619000      1.111943000
1        2.993172000     -1.059050000      1.522585000
6        3.541824000     -0.946586000     -0.546141000
1        3.685354000     -0.188991000     -1.319447000
1        2.747083000     -1.605113000     -0.902771000
6        4.825725000     -1.752036000     -0.389494000
1        4.704625000     -2.538881000      0.357162000
1        5.650304000     -1.114385000     -0.065684000
1        5.117281000     -2.224299000     -1.327523000
21
I-C6H4-(i-Pr)
6        0.446546000      0.505664000     -0.457672000
6        0.376005000      1.905608000      0.129439000
6       -0.954660000      2.560186000     -0.246917000
6       -2.139769000      1.698723000      0.177254000
6       -2.052764000      0.292755000     -0.418637000
6       -0.722593000     -0.361202000     -0.018669000
1        0.489619000      0.555774000     -1.544447000
1        1.212323000      2.509629000     -0.221007000
1        0.456844000      1.842742000      1.217789000
1       -1.016111000      3.547254000      0.213255000
1       -0.987971000      2.715604000     -1.329460000
1       -3.075996000      2.171054000     -0.127561000
1       -2.158993000      1.635078000      1.269200000
1       -2.041238000      0.409956000     -1.509569000
1       -0.635121000     -1.354150000     -0.458222000
1       -0.683788000     -0.483828000      1.066531000
53       2.331070000     -0.443788000      0.058637000
6       -3.285659000     -0.571890000     -0.091864000
1       -4.155214000      0.045020000     -0.341043000
6       -3.400971000     -0.951240000      1.383895000
6       -3.352601000     -1.821984000     -0.967234000
1       -3.283308000     -1.569777000     -2.026537000
1       -2.544828000     -2.517852000     -0.733769000
1       -4.292300000     -2.352578000     -0.809531000
1       -2.600874000     -1.630867000      1.682139000
1       -4.346468000     -1.462023000      1.569130000
1       -3.364508000     -0.080007000      2.037748000
24
I-C6H4-(t-But)
6        0.710051000      0.517305000     -0.436980000
6        0.645941000      1.911905000      0.158604000
6       -0.699749000      2.549033000     -0.185246000
6       -1.870775000      1.678960000      0.262135000
6       -1.794538000      0.272024000     -0.340718000
6       -0.441508000     -0.360575000      0.025959000
1        0.726151000      0.573117000     -1.524240000
1        1.467364000      2.525595000     -0.209848000
1        0.753098000      1.845330000      1.244424000
1       -0.764644000      3.534572000      0.277854000
1       -0.759286000      2.706490000     -1.266471000
1       -2.802700000      2.166682000     -0.019913000
1       -1.865812000      1.610210000      1.354027000
1       -1.808452000      0.392198000     -1.432111000
1       -0.344356000     -1.348571000     -0.418751000
1       -0.374509000     -0.485881000      1.109431000
53       2.611396000     -0.425985000      0.027391000
6       -3.010390000     -0.639204000     -0.005590000
6       -3.101512000     -0.958803000      1.490068000
6       -2.902060000     -1.955165000     -0.786812000
1       -2.784957000     -1.768491000     -1.856461000
1       -2.062443000     -2.565090000     -0.455418000
1       -3.806648000     -2.549517000     -0.649459000
1       -2.232949000     -1.517235000      1.839855000
1       -3.983415000     -1.570966000      1.686456000
1       -3.190502000     -0.054606000      2.093098000
6       -4.307910000      0.053788000     -0.441638000
1       -4.533584000      0.926056000      0.170890000
1       -4.251597000      0.375454000     -1.483900000
1       -5.150027000     -0.633762000     -0.349862000
22
I-C6H4-Ph
6        1.246497000      0.571188000     -0.412146000
6        1.380515000      1.868477000      0.368477000
6        0.197160000      2.787554000      0.058785000
6       -1.134316000      2.099465000      0.338713000
6       -1.257581000      0.784566000     -0.438795000
6       -0.066695000     -0.138731000     -0.126329000
1        1.343107000      0.764864000     -1.479364000
1        2.321016000      2.362718000      0.127419000
1        1.398857000      1.644195000      1.438238000
1        0.282483000      3.701401000      0.647912000
1        0.237306000      3.087515000     -0.992728000
1       -1.966553000      2.755550000      0.079995000
1       -1.217516000      1.893986000      1.409967000
1       -1.210294000      1.029578000     -1.504949000
1       -0.146473000     -1.053113000     -0.713681000
1       -0.098374000     -0.430724000      0.926367000
53       2.922943000     -0.745415000     -0.002815000
6       -2.575257000      0.088097000     -0.194272000
6       -3.460994000     -0.138103000     -1.241216000
6       -2.936206000     -0.345006000      1.079394000
6       -4.673768000     -0.776618000     -1.027710000
6       -4.145484000     -0.983043000      1.298281000
6       -5.020226000     -1.201438000      0.244087000
1       -3.197938000      0.190264000     -2.239370000
1       -2.265148000     -0.183882000      1.913816000
1       -5.347494000     -0.941946000     -1.857728000
1       -4.406215000     -1.311869000      2.295325000
1       -5.964622000     -1.699998000      0.414356000
18
I-C6H4-B(OH)3-
6       -1.816990000      0.298153000     -0.427604000
6       -0.489326000     -0.373845000     -0.052690000
6        0.671288000      0.514422000     -0.442065000
6        0.614954000      1.883781000      0.210691000
6       -0.707032000      2.569179000     -0.153612000
6       -1.900522000      1.686054000      0.201967000
1       -1.842939000      0.415147000     -1.521576000
1       -0.423539000     -1.344843000     -0.542268000
1       -0.476453000     -0.547300000      1.027684000
1       -0.755965000      3.538860000      0.352402000
1       -0.716070000      2.773693000     -1.230208000
1       -2.832784000      2.162342000     -0.107175000
1       -1.952908000      1.569262000      1.290479000
1        0.741609000      0.607055000     -1.524479000
1        0.669025000      1.760562000      1.295937000
53       2.618835000     -0.434695000      0.030318000
1        1.467368000      2.494360000     -0.092414000
5       -3.097092000     -0.658798000     -0.012052000
8       -4.349946000     -0.041767000     -0.518538000
1       -4.925866000      0.009573000      0.242114000
8       -3.172931000     -0.785195000      1.467715000
1       -3.145782000     -1.724386000      1.639652000
8       -2.933485000     -2.012115000     -0.604082000
1       -3.701843000     -2.135355000     -1.157607000
12
I-C6H4-S-
6       -0.129308000      1.735352000     -0.223617000
6       -1.539749000      2.218947000      0.127271000
6       -2.597236000      1.186192000     -0.262051000
6       -2.342342000     -0.185374000      0.366913000
6       -0.918619000     -0.655932000      0.000759000
6        0.107223000      0.379931000      0.416551000
1        0.622631000      2.455868000      0.102533000
1       -0.040793000      1.636488000     -1.308884000
1       -1.722995000      3.176072000     -0.369399000
1       -1.593360000      2.409135000      1.205021000
1       -3.592870000      1.523992000      0.027681000
1       -2.615863000      1.059972000     -1.349570000
1       -2.362666000     -0.048870000      1.457526000
1       -0.730992000     -1.614678000      0.480616000
1       -0.880288000     -0.819068000     -1.079271000
1        0.147528000      0.472509000      1.500646000
16      -3.588529000     -1.421313000     -0.100427000
53       2.164270000     -0.294058000     -0.030472000
26
I-C6H4-NHBut
6        1.995987000      1.833573000     -0.110941000
6        1.004690000      2.945794000      0.236411000
6       -0.392928000      2.630218000     -0.283929000
6       -0.900594000      1.288942000      0.233274000
6        0.094736000      0.176467000     -0.119294000
6        1.478593000      0.505373000      0.415704000
1        2.978329000      2.054038000      0.305462000
1        2.110191000      1.770826000     -1.196052000
1        1.356952000      3.890576000     -0.178760000
1        0.970763000      3.074098000      1.322330000
1       -1.088079000      3.422040000      0.006347000
1       -0.386112000      2.594292000     -1.377034000
1       -0.958907000      1.348641000      1.335382000
1       -0.243582000     -0.776378000      0.285407000
1        0.124603000      0.076843000     -1.206869000
1        1.470579000      0.513082000      1.504545000
53       2.868545000     -1.096270000     -0.045557000
7       -2.203636000      1.004259000     -0.343560000
1       -2.759809000      1.849494000     -0.328436000
6       -2.950694000     -0.062083000      0.301624000
1       -2.443746000     -1.011906000      0.116666000
1       -2.989707000      0.063425000      1.396851000
6       -4.364453000     -0.146761000     -0.248260000
1       -4.311750000     -0.266889000     -1.333047000
1       -4.881226000      0.801905000     -0.065213000
6       -5.174350000     -1.283501000      0.362476000
1       -5.208347000     -1.161902000      1.448512000
1       -4.660256000     -2.230266000      0.176844000
6       -6.592897000     -1.357669000     -0.187065000
1       -6.585327000     -1.509066000     -1.267767000
1       -7.152030000     -2.178772000      0.261371000
1       -7.138499000     -0.433739000      0.012924000
14
I-C6H4-NH2
6        2.959189000      0.697517000     -0.278872000
6        2.054950000      1.848122000      0.150272000
6        0.588461000      1.575920000     -0.192799000
6        0.151062000      0.257520000      0.424234000
6        1.033365000     -0.897309000     -0.018966000
6        2.509211000     -0.628486000      0.322855000
1        2.941145000      0.609201000     -1.371358000
1        2.372469000      2.776338000     -0.325782000
1        2.151006000      2.001693000      1.229265000
1       -0.043313000      2.390348000      0.160005000
1        0.470169000      1.522184000     -1.278182000
1        0.711819000     -1.828793000      0.449130000
1        0.944268000     -1.031326000     -1.101602000
1        2.596004000     -0.549822000      1.411784000
1        0.151073000      0.334915000      1.510345000
53      -1.933081000     -0.150943000     -0.031544000
7        3.412072000     -1.691905000     -0.096381000
1        3.363103000     -1.812602000     -1.100965000
1        3.140046000     -2.574654000      0.316211000
1        3.993573000      0.886127000      0.007289000
17
I-C6H4-NHCH3
6       -0.219880000      0.343371000      0.414987000
6        0.031224000      1.727700000     -0.159910000
6        1.461197000      2.168206000      0.157533000
6        2.484597000      1.154801000     -0.345036000
6        2.219960000     -0.243273000      0.225505000
6        0.785029000     -0.680376000     -0.085528000
1       -0.203667000      0.382169000      1.502991000
1       -0.687090000      2.442730000      0.239824000
1       -0.110105000      1.699332000     -1.243480000
1        1.646878000      3.147841000     -0.284344000
1        1.571162000      2.288225000      1.239625000
1        3.491745000      1.483901000     -0.086656000
1        2.437460000      1.096684000     -1.438378000
1        2.328191000     -0.189212000      1.315631000
1        0.608108000     -1.657515000      0.360292000
1        0.677011000     -0.794035000     -1.169173000
53      -2.245612000     -0.307739000     -0.015732000
7        3.127985000     -1.283087000     -0.227622000
1        3.065239000     -1.376272000     -1.232921000
6        4.511203000     -1.124480000      0.178125000
1        5.087319000     -1.983626000     -0.163866000
1        5.004583000     -0.216971000     -0.194656000
1        4.564708000     -1.107194000      1.268205000
20
I-C6H4-NMe2
6        0.481955000      0.464269000     -0.411673000
6        0.301491000      1.781388000      0.325666000
6       -1.085749000      2.356984000      0.033397000
6       -2.189305000      1.361249000      0.377231000
6       -1.986882000      0.042036000     -0.379434000
6       -0.603673000     -0.541507000     -0.064535000
1        0.504976000      0.636880000     -1.486454000
1        1.077356000      2.489645000      0.036783000
1        0.405488000      1.609165000      1.400085000
1       -1.219381000      3.282445000      0.594785000
1       -1.151923000      2.621759000     -1.026278000
1       -3.165981000      1.786453000      0.140622000
1       -2.176293000      1.168328000      1.453748000
1       -1.992892000      0.277572000     -1.449342000
1       -0.475566000     -1.468184000     -0.621547000
1       -0.530886000     -0.784419000      0.998056000
53       2.446414000     -0.371018000     -0.014297000
7       -3.029387000     -0.962807000     -0.200195000
6       -4.249063000     -0.652118000     -0.913631000
1       -4.917712000     -1.513235000     -0.880756000
1       -4.798636000      0.208594000     -0.498828000
1       -4.025907000     -0.440700000     -1.959668000
6       -3.307114000     -1.332601000      1.172212000
1       -3.950708000     -2.212840000      1.181009000
1       -2.389211000     -1.593666000      1.695898000
1       -3.816916000     -0.542417000      1.745571000
16
I-C6H4-NHCHO
6       -0.512862000      0.446327000      0.413169000
6       -0.517067000      1.873031000     -0.112080000
6        0.814498000      2.551807000      0.213940000
6        1.998027000      1.761454000     -0.333814000
6        1.987764000      0.321101000      0.174490000
6        0.649753000     -0.363382000     -0.138725000
1       -0.481790000      0.450034000      1.501780000
1       -1.345289000      2.433869000      0.319001000
1       -0.666145000      1.858790000     -1.194792000
1        0.818400000      3.562992000     -0.193017000
1        0.914783000      2.651505000      1.298828000
1        2.941617000      2.234216000     -0.060409000
1        1.952873000      1.746743000     -1.427826000
1        2.119750000      0.338101000      1.260521000
1        0.653946000     -1.371989000      0.272699000
1        0.546818000     -0.456473000     -1.223883000
53      -2.392601000     -0.540452000     -0.020793000
7        3.093659000     -0.441544000     -0.359737000
1        3.167667000     -0.553591000     -1.358955000
6        4.054435000     -1.048524000      0.377152000
8        4.971224000     -1.689785000     -0.075059000
1        3.912528000     -0.892021000      1.461931000
13
I-C6H4-OH
6        0.157128000      0.246014000      0.424885000
6        0.605237000      1.564780000     -0.186222000
6        2.076016000      1.821995000      0.149304000
6        2.958695000      0.660699000     -0.298621000
6        2.487434000     -0.652968000      0.312396000
6        1.024480000     -0.918235000     -0.026583000
1        0.159579000      0.319122000      1.511282000
1       -0.016320000      2.382713000      0.176387000
1        0.480589000      1.519883000     -1.270998000
1        2.401942000      2.748691000     -0.323453000
1        2.181409000      1.967691000      1.228489000
1        3.999598000      0.846038000     -0.021483000
1        2.926244000      0.560912000     -1.387009000
1        2.583267000     -0.584985000      1.405963000
1        0.709467000     -1.849141000      0.442359000
1        0.941365000     -1.050799000     -1.107873000
53      -1.927144000     -0.140803000     -0.030261000
8        3.221197000     -1.763237000     -0.166487000
1        4.147966000     -1.625377000      0.031101000
16
I-C6H4-OCH3
6       -0.205269000      0.340359000      0.413890000
6        0.051115000      1.728653000     -0.150004000
6        1.483394000      2.160350000      0.169787000
6        2.503940000      1.149099000     -0.344961000
6        2.223039000     -0.241945000      0.216621000
6        0.795967000     -0.680142000     -0.101696000
1       -0.186720000      0.370928000      1.502173000
1       -0.662807000      2.443452000      0.257799000
1       -0.091862000      1.710045000     -1.233295000
1        1.674446000      3.141618000     -0.265261000
1        1.594356000      2.272779000      1.252560000
1        3.511577000      1.471049000     -0.079888000
1        2.457755000      1.089865000     -1.435928000
1        2.348289000     -0.210306000      1.310960000
1        0.618351000     -1.661577000      0.335029000
1        0.702374000     -0.782108000     -1.185345000
53      -2.231538000     -0.301898000     -0.017653000
8        3.072200000     -1.233071000     -0.314805000
6        4.392762000     -1.189094000      0.156338000
1        4.933963000     -0.304543000     -0.195104000
1        4.426392000     -1.204677000      1.252711000
1        4.898105000     -2.075023000     -0.222198000
14
I-C6H4-CHO
6       -0.083453000      0.436360000      0.426870000
6        0.186865000      1.750243000     -0.290334000
6        1.590804000      2.256280000      0.047777000
6        2.654169000      1.213524000     -0.280230000
6        2.351170000     -0.112776000      0.429569000
6        0.952382000     -0.625659000      0.093194000
1       -0.120423000      0.600028000      1.502996000
1       -0.559763000      2.494318000     -0.015622000
1        0.104880000      1.594488000     -1.369066000
1        1.787619000      3.178968000     -0.498873000
1        1.642213000      2.502743000      1.112424000
1        3.643863000      1.576705000      0.003004000
1        2.673370000      1.040859000     -1.360456000
1        2.424363000      0.071423000      1.510346000
1        0.752596000     -1.550172000      0.632096000
1        0.907396000     -0.868318000     -0.970590000
53      -2.077860000     -0.282601000     -0.025598000
6        3.427406000     -1.121132000      0.118524000
8        3.242183000     -2.208394000     -0.351837000
1        4.456932000     -0.777063000      0.352935000
13
I-C6H4-CN
6        2.686893000      1.140780000     -0.271806000
6        1.639744000      2.183276000      0.101826000
6        0.225470000      1.714821000     -0.245776000
6       -0.064122000      0.382453000      0.427901000
6        0.951127000     -0.685383000      0.049424000
6        2.370908000     -0.201404000      0.403748000
1        2.697570000      0.994403000     -1.354496000
1        1.850964000      3.120387000     -0.413092000
1        1.701038000      2.393712000      1.173619000
1       -0.506793000      2.460582000      0.060529000
1        0.133783000      1.598602000     -1.328590000
1        0.739453000     -1.621927000      0.562339000
1        0.900115000     -0.882254000     -1.023350000
1        2.433666000     -0.069582000      1.488149000
1        3.683576000      1.473006000      0.016586000
1       -0.087363000      0.507767000      1.509496000
53      -2.065238000     -0.298254000     -0.036615000
6        3.357789000     -1.216642000      0.043604000
7        4.129250000     -2.010663000     -0.257732000
15
I-C6H4-CF3
6        0.679565000      0.510347000     -0.444352000
6        0.571933000      1.888070000      0.188974000
6       -0.774424000      2.521395000     -0.165459000
6       -1.941552000      1.629036000      0.243238000
6       -1.805038000      0.244224000     -0.390985000
6       -0.462539000     -0.404595000     -0.029021000
1        0.711648000      0.598617000     -1.529264000
1        1.391086000      2.523924000     -0.144319000
1        0.657559000      1.793383000      1.274419000
1       -0.860436000      3.492409000      0.322242000
1       -0.817061000      2.706463000     -1.242805000
1       -2.886867000      2.083866000     -0.049618000
1       -1.956999000      1.522783000      1.330776000
1       -1.868315000      0.344861000     -1.478406000
1       -0.369152000     -1.374472000     -0.513969000
1       -0.421494000     -0.572015000      1.049306000
53       2.582099000     -0.408630000      0.031778000
6       -2.960377000     -0.659537000     -0.011482000
9       -4.139476000     -0.129379000     -0.370972000
9       -2.872400000     -1.856163000     -0.611014000
9       -3.018859000     -0.885132000      1.309978000
15
I-C6H4-COOH
6        0.396902000      0.451910000     -0.455675000
6        0.251835000      1.859010000      0.100884000
6       -1.108204000      2.438490000     -0.293475000
6       -2.254095000      1.539961000      0.158049000
6       -2.087534000      0.129337000     -0.395942000
6       -0.722832000     -0.467539000      0.005000000
1        0.431077000      0.480325000     -1.543688000
1        1.057751000      2.495373000     -0.262721000
1        0.332885000      1.825225000      1.190258000
1       -1.218874000      3.432327000      0.140787000
1       -1.146551000      2.565312000     -1.379673000
1       -3.212293000      1.952524000     -0.157905000
1       -2.282605000      1.488220000      1.248330000
1       -2.135074000      0.152337000     -1.488359000
1       -0.608188000     -1.460180000     -0.426752000
1       -0.685395000     -0.572201000      1.092311000
53       2.321501000     -0.392618000      0.075541000
6       -3.185781000     -0.792322000      0.076389000
8       -3.902210000     -0.605590000      1.021096000
8       -3.267147000     -1.900910000     -0.682234000
1       -3.959163000     -2.451596000     -0.298536000
18
I-C6H4-COOCH3
6       -0.844850000      1.932601000      0.053535000
6        0.409667000      2.712887000     -0.344897000
6        1.678639000      2.022839000      0.142791000
6        1.750113000      0.589506000     -0.372503000
6        0.493443000     -0.207212000      0.032720000
6       -0.753610000      0.506195000     -0.463712000
1       -0.933897000      1.915479000      1.142661000
1        0.352665000      3.722966000      0.061516000
1        0.441742000      2.814715000     -1.433951000
1        2.562037000      2.576757000     -0.175740000
1        1.700038000      2.005024000      1.234260000
1        1.810338000      0.590244000     -1.464014000
1        0.546352000     -1.216363000     -0.372575000
1        0.459374000     -0.287905000      1.122182000
1       -0.778356000      0.499249000     -1.552299000
1       -1.737682000      2.420703000     -0.335537000
53      -2.524895000     -0.623102000      0.075227000
6        2.972446000     -0.133090000      0.145699000
8        3.586920000      0.160057000      1.135629000
8        3.277476000     -1.183076000     -0.628276000
6        4.381026000     -1.973854000     -0.192327000
1        5.289215000     -1.374685000     -0.153653000
1        4.189073000     -2.386862000      0.796633000
1        4.482125000     -2.769995000     -0.923167000
14
I-C6H4-NO2
6        0.379743000      0.458100000     -0.442033000
6        0.198234000      1.818263000      0.214259000
6       -1.179599000      2.387593000     -0.129566000
6       -2.298086000      1.428282000      0.267277000
6       -2.074441000      0.078594000     -0.399512000
6       -0.715140000     -0.520131000     -0.039629000
1        0.407379000      0.565890000     -1.525195000
1        0.981774000      2.501525000     -0.110205000
1        0.290431000      1.711122000      1.297710000
1       -1.318733000      3.341962000      0.377511000
1       -1.233370000      2.591962000     -1.202576000
1       -3.269859000      1.829005000     -0.021942000
1       -2.305679000      1.285837000      1.349030000
1       -2.186546000      0.157302000     -1.478725000
1       -0.583830000     -1.476847000     -0.543899000
1       -0.682365000     -0.699043000      1.035774000
53       2.322325000     -0.372741000      0.022774000
7       -3.158065000     -0.881893000      0.014684000
8       -3.252933000     -1.138904000      1.195345000
8       -3.864597000     -1.334143000     -0.859353000
16
I-C6H4-SO3H
6        0.920035000      0.558980000     -0.447421000
6        0.881608000      1.933069000      0.201835000
6       -0.423714000      2.643991000     -0.158153000
6       -1.644332000      1.816958000      0.235587000
6       -1.566865000      0.433787000     -0.410293000
6       -0.273766000     -0.298922000     -0.048514000
1        0.963834000      0.657635000     -1.530915000
1        1.737356000      2.526193000     -0.117602000
1        0.951679000      1.821939000      1.286668000
1       -0.462583000      3.612783000      0.339431000
1       -0.448189000      2.841544000     -1.233561000
1       -2.562975000      2.316944000     -0.066219000
1       -1.674946000      1.699341000      1.321549000
1       -1.668196000      0.520502000     -1.494367000
1       -0.230466000     -1.262352000     -0.553570000
1       -0.254932000     -0.481666000      1.027411000
53       2.761637000     -0.472897000      0.031518000
8       -4.181197000      0.147240000     -0.413830000
16      -3.011706000     -0.516884000      0.079263000
8       -2.826107000     -1.854496000     -0.796226000
1       -2.609750000     -2.571589000     -0.190319000
8       -2.902458000     -0.902093000      1.464377000
15
I-C6H4-SO2Cl
6       -1.078286000      1.900992000      0.409960000
6        0.187120000      2.693996000      0.079774000
6        1.448206000      1.853716000      0.275064000
6        1.338920000      0.583896000     -0.557238000
6        0.096230000     -0.243121000     -0.231741000
6       -1.136520000      0.632667000     -0.427685000
1       -1.963187000      2.510490000      0.232750000
1       -1.077434000      1.633650000      1.469537000
1        0.240210000      3.580500000      0.711059000
1        0.139354000      3.046863000     -0.954201000
1        2.336455000      2.414483000     -0.009104000
1        1.549196000      1.585382000      1.328606000
1        1.347386000      0.836800000     -1.623363000
1        0.052711000     -1.125753000     -0.865839000
1        0.143847000     -0.578373000      0.805743000
1       -1.251615000      0.884063000     -1.480942000
16       2.845304000     -0.416631000     -0.487699000
8        2.650059000     -1.627632000     -1.230463000
8        3.984232000      0.422193000     -0.724769000
17       2.919670000     -0.959767000      1.520933000
53      -2.922349000     -0.503686000      0.012946000
16
I-C6H4-IF4
6       -1.854891000      2.010242000      0.146101000
6       -0.579533000      2.778231000     -0.200796000
6        0.675762000      2.034508000      0.266236000
6        0.653679000      0.653583000     -0.355039000
6       -0.569202000     -0.164835000      0.028742000
6       -1.798708000      0.610467000     -0.445209000
1       -2.729688000      2.541923000     -0.225516000
1       -1.956585000      1.939437000      1.231663000
1       -0.602866000      3.763306000      0.264346000
1       -0.528230000      2.940083000     -1.280771000
1        1.571171000      2.577536000     -0.026959000
1        0.675235000      1.954116000      1.352917000
1        0.765867000      0.707396000     -1.437744000
1       -0.537421000     -1.149935000     -0.429541000
1       -0.610137000     -0.296851000      1.109149000
1       -1.811545000      0.659854000     -1.532778000
53      -3.589437000     -0.504018000      0.027501000
53       2.483817000     -0.437327000      0.031966000
9        1.859480000     -1.541364000     -1.457864000
9        3.243858000      0.874106000     -1.205842000
9        1.510950000     -1.573410000      1.277179000
9        2.852319000      0.765253000      1.518001000
14
I-C6H4-ICl2
6        1.901191000      0.093984000      1.956269000
6        0.661228000     -0.262065000      2.775419000
6       -0.626794000      0.181354000      2.073360000
6       -0.660918000     -0.429265000      0.689596000
6        0.544575000     -0.085043000     -0.168772000
6        1.802847000     -0.533425000      0.575442000
1        2.800867000     -0.250460000      2.464055000
1        1.979080000      1.179190000      1.857095000
1        0.713855000      0.213207000      3.754602000
1        0.632661000     -1.341119000      2.948724000
1       -1.497211000     -0.129767000      2.649623000
1       -0.643465000      1.269439000      1.995625000
1       -0.846014000     -1.501138000      0.719726000
1        0.479935000     -0.579996000     -1.136160000
1        0.584584000      0.991925000     -0.337483000
1        1.823217000     -1.619159000      0.654441000
53       3.550705000     -0.085052000     -0.614744000
53      -2.508345000      0.151351000     -0.364080000
17      -1.788831000      2.523771000     -0.236131000
17      -3.093838000     -2.261372000     -0.416839000
13
I-C6H4-NN+
6        2.304503000     -0.159027000      0.429780000
6        0.904624000     -0.685078000      0.074748000
6       -0.102657000      0.406688000      0.441034000
6        0.215446000      1.725907000     -0.249412000
6        1.631399000      2.187730000      0.094379000
6        2.682002000      1.139868000     -0.282831000
1        2.450776000     -0.089221000      1.509906000
1        0.696388000     -1.606463000      0.615227000
1        0.858973000     -0.888955000     -0.996321000
1        1.865783000      3.107898000     -0.437374000
1        1.706732000      2.414223000      1.160588000
1        3.679246000      1.461326000      0.012507000
1        2.673732000      0.971842000     -1.361092000
1       -0.119227000      0.541458000      1.521853000
7        3.284200000     -1.204219000      0.045429000
7        3.980707000     -1.971464000     -0.287621000
1        0.115415000      1.607291000     -1.330775000
53      -2.077186000     -0.291891000     -0.039613000
1       -0.503213000      2.484092000      0.054133000
