# Supplementary material for: Sigma Hole Potentials as Tools: Quantifying and Partitioning Substituent Effects
Source: J Phys Chem A. 2023 Nov 21;127(48):10147–58. doi: 10.1021/acs.jpca.3c05797 (PMC10711721; doi:10.1021/acs.jpca.3c05797)
Supplement: Supplementary file 2 — jp3c05797_si_002.zip [file jp3c05797_si_002.zip › xyz-Files/8-GasPhase_Para-Cyclohexanes-Coordinates.xyz]

12
I-C6H4-H
6        0.302681000      0.517964000      0.000000000
6       -0.363482000      1.043940000      1.262092000
6       -0.363482000      2.575116000      1.257771000
6       -1.025544000      3.129974000      0.000000000
6       -0.363482000      2.575116000     -1.257771000
6       -0.363482000      1.043940000     -1.262092000
1        1.360422000      0.777017000      0.000000000
1        0.146573000      0.665527000      2.147410000
1       -1.393248000      0.679179000      1.303136000
1       -0.871424000      2.939804000      2.151492000
1        0.668114000      2.936079000      1.313168000
1       -2.084842000      2.855372000      0.000000000
1       -0.871424000      2.939804000     -2.151492000
1        0.668114000      2.936079000     -1.313168000
1        0.146573000      0.665527000     -2.147410000
1       -1.393248000      0.679179000     -1.303136000
53       0.333357000     -1.653015000      0.000000000
1       -0.982777000      4.219951000      0.000000000
12
I-C6H4-F
6        0.380298000      0.179845000      0.000000000
6       -0.287266000      0.709378000      1.260992000
6       -0.287266000      2.240414000      1.254279000
6       -0.952363000      2.770751000      0.000000000
6       -0.287266000      2.240414000     -1.254279000
6       -0.287266000      0.709378000     -1.260992000
1        1.437716000      0.439000000      0.000000000
1        0.223153000      0.340091000      2.148963000
1       -1.314798000      0.339534000      1.306654000
1       -0.801981000      2.621467000      2.136120000
1        0.738304000      2.617393000      1.286199000
1       -2.014132000      2.502729000      0.000000000
1       -0.801981000      2.621467000     -2.136120000
1        0.738304000      2.617393000     -1.286199000
1        0.223153000      0.340091000     -2.148963000
1       -1.314798000      0.339534000     -1.306654000
53       0.400764000     -1.987011000      0.000000000
9       -0.891848000      4.159089000      0.000000000
12
I-C6H4-Cl
6        0.448286000     -0.168080000      0.000000000
6       -0.220577000      0.361041000      1.259340000
6       -0.220577000      1.893551000      1.256653000
6       -0.890245000      2.421468000      0.000000000
6       -0.220577000      1.893551000     -1.256653000
6       -0.220577000      0.361041000     -1.259340000
1        1.505211000      0.093095000      0.000000000
1        0.290246000     -0.005112000      2.148645000
1       -1.248157000     -0.008383000      1.305427000
1       -0.733215000      2.267846000      2.141877000
1        0.805438000      2.267564000      1.294161000
1       -1.945928000      2.151792000      0.000000000
1       -0.733215000      2.267846000     -2.141877000
1        0.805438000      2.267564000     -1.294161000
1        0.290246000     -0.005112000     -2.148645000
1       -1.248157000     -0.008383000     -1.305427000
53       0.472343000     -2.334927000      0.000000000
17      -0.875089000      4.228647000      0.000000000
12
I-C6H4-Br
6        0.569704000     -0.776069000      0.000000000
6       -0.099823000     -0.247527000      1.258920000
6       -0.099823000      1.285913000      1.257518000
6       -0.769726000      1.811571000      0.000000000
6       -0.099823000      1.285913000     -1.257518000
6       -0.099823000     -0.247527000     -1.258920000
1        1.626350000     -0.513615000      0.000000000
1        0.410822000     -0.613179000      2.148643000
1       -1.127531000     -0.616534000      1.304538000
1       -0.611619000      1.656715000      2.144568000
1        0.926959000      1.657491000      1.297786000
1       -1.826291000      1.548560000      0.000000000
1       -0.611619000      1.656715000     -2.144568000
1        0.926959000      1.657491000     -1.297786000
1        0.410822000     -0.613179000     -2.148643000
1       -1.127531000     -0.616534000     -1.304538000
53       0.595605000     -2.942722000      0.000000000
35      -0.770529000      3.773906000      0.000000000
12
I-C6H4-I
6        0.006425000      0.000505000     -1.457843000
6        0.242555000      1.285012000     -0.679829000
6       -0.465845000      1.222092000      0.679846000
6       -0.006425000     -0.000505000      1.457843000
6       -0.242555000     -1.285012000      0.679829000
6        0.465845000     -1.222092000     -0.679846000
1       -1.047584000     -0.093389000     -1.714151000
1       -0.117884000      2.146413000     -1.240642000
1        1.315858000      1.425628000     -0.529521000
1       -0.263187000      2.133654000      1.240553000
1       -1.547118000      1.170802000      0.529570000
1        1.047584000      0.093389000      1.714151000
1        0.117884000     -2.146413000      1.240642000
1       -1.315858000     -1.425628000      0.529521000
1        0.263187000     -2.133654000     -1.240553000
1        1.547118000     -1.170802000     -0.529570000
53       0.981482000      0.087643000     -3.391221000
53      -0.981482000     -0.087643000      3.391221000
15
I-C6H4-CH3
6        0.072827000      0.000003000      0.403570000
6        0.728534000      1.260041000     -0.138336000
6        2.225009000      1.251226000      0.179397000
6        2.922944000     -0.000006000     -0.352672000
6        2.224980000     -1.251210000      0.179410000
6        0.728510000     -1.260024000     -0.138357000
1        0.104859000     -0.000003000      1.492065000
1        0.256022000      2.146850000      0.282896000
1        0.584563000      1.302708000     -1.221083000
1        2.690065000      2.146636000     -0.237687000
1        2.367744000      1.301780000      1.264542000
1        2.818897000     -0.000025000     -1.443885000
1        2.690016000     -2.146695000     -0.237556000
1        2.367636000     -1.301686000      1.264562000
1        0.255983000     -2.146839000      0.282850000
1        0.584553000     -1.302666000     -1.221105000
53      -2.055563000      0.000000000     -0.022432000
6        4.407151000     -0.000023000     -0.012248000
1        4.553905000     -0.000038000      1.070390000
1        4.905423000     -0.882481000     -0.415829000
1        4.905433000      0.882439000     -0.415821000
18
I-C6H4-CH2CH3
6       -0.318565000      0.097980000      0.435544000
6        0.271019000      1.353064000     -0.185974000
6        1.751088000      1.472355000      0.180778000
6        2.556764000      0.238091000     -0.225015000
6        1.922428000     -1.014848000      0.380448000
6        0.441772000     -1.149553000      0.017743000
1       -0.327611000      0.185788000      1.520904000
1       -0.274608000      2.236029000      0.145498000
1        0.166318000      1.299367000     -1.272722000
1        2.169868000      2.363433000     -0.291107000
1        1.847037000      1.617967000      1.262406000
1        2.500149000      0.146302000     -1.317154000
1        2.447671000     -1.910996000      0.048719000
1        2.029748000     -0.973249000      1.470263000
1        0.015527000     -2.032917000      0.492285000
1        0.342105000     -1.285799000     -1.062276000
53      -2.424404000     -0.086548000     -0.057567000
6        4.027643000      0.398920000      0.158288000
1        4.382237000      1.356641000     -0.231486000
1        4.102520000      0.468050000      1.248215000
6        4.940241000     -0.711545000     -0.348213000
1        4.854448000     -0.823127000     -1.430811000
1        4.700629000     -1.673525000      0.105029000
1        5.983052000     -0.493723000     -0.118288000
21
I-C6H4-(n-Pr)
6       -0.747396000      0.107247000      0.434807000
6       -0.180635000      1.373812000     -0.184484000
6        1.297011000      1.518877000      0.182502000
6        2.125439000      0.300299000     -0.225786000
6        1.513330000     -0.965400000      0.376376000
6        0.035115000     -1.125401000      0.013980000
1       -0.757442000      0.192722000      1.520338000
1       -0.741952000      2.246278000      0.148596000
1       -0.284476000      1.320148000     -1.271322000
1        1.699756000      2.418279000     -0.287480000
1        1.390318000      1.664049000      1.264400000
1        2.070554000      0.210401000     -1.318049000
1        2.053929000     -1.851210000      0.041739000
1        1.620779000     -0.925169000      1.466203000
1       -0.375050000     -2.017408000      0.486533000
1       -0.062561000     -1.260863000     -1.066328000
53      -2.849841000     -0.114109000     -0.057641000
6        3.591990000      0.488356000      0.158920000
1        3.930062000      1.456154000     -0.224696000
1        3.668393000      0.552597000      1.250265000
6        4.538863000     -0.593540000     -0.349446000
1        4.412022000     -0.701693000     -1.430390000
1        4.274030000     -1.558026000      0.088562000
6        5.997100000     -0.285774000     -0.033971000
1        6.152175000     -0.193265000      1.042487000
1        6.306959000      0.654441000     -0.493516000
1        6.659187000     -1.070536000     -0.399764000
21
I-C6H4-(i-Pr)
6       -0.586686000      0.150832000      0.368802000
6       -0.000377000      1.257370000     -0.492452000
6        1.496860000      1.401948000     -0.210740000
6        2.248726000      0.088097000     -0.430118000
6        1.628923000     -1.006604000      0.440760000
6        0.132768000     -1.171871000      0.162175000
1       -0.550860000      0.435653000      1.419231000
1       -0.515034000      2.199270000     -0.304828000
1       -0.152418000      1.011816000     -1.546656000
1        1.911430000      2.181852000     -0.852896000
1        1.633574000      1.739109000      0.820955000
1        2.082367000     -0.200386000     -1.475643000
1        2.127227000     -1.962457000      0.274302000
1        1.768780000     -0.757729000      1.496742000
1       -0.290121000     -1.939668000      0.809395000
1       -0.013016000     -1.504068000     -0.868925000
53      -2.713833000     -0.066854000     -0.005546000
6        3.771956000      0.244525000     -0.262716000
1        4.054563000      1.107705000     -0.874287000
6        4.529025000     -0.963986000     -0.810348000
6        4.210551000      0.537539000      1.171622000
1        3.698119000      1.403125000      1.591424000
1        4.022282000     -0.315854000      1.825414000
1        5.281255000      0.741784000      1.204928000
1        4.341541000     -1.857187000     -0.211540000
1        5.604740000     -0.784518000     -0.796499000
1        4.238230000     -1.182263000     -1.839082000
24
I-C6H4-(t-But)
6       -0.866056000     -0.000035000      0.424664000
6       -0.195519000      1.254955000     -0.104039000
6        1.295106000      1.246430000      0.244167000
6        2.006930000     -0.000003000     -0.293189000
6        1.295117000     -1.246406000      0.244238000
6       -0.195496000     -1.255002000     -0.104104000
1       -0.858093000     -0.000093000      1.513550000
1       -0.671548000      2.144826000      0.306890000
1       -0.316659000      1.297837000     -1.189576000
1        1.744319000      2.153954000     -0.156781000
1        1.406075000      1.292906000      1.331443000
1        1.868818000     -0.000060000     -1.382534000
1        1.744428000     -2.153970000     -0.156513000
1        1.405898000     -1.292814000      1.331542000
1       -0.671514000     -2.144896000      0.306787000
1       -0.316592000     -1.297839000     -1.189643000
53      -2.984260000      0.000008000     -0.049329000
6        3.545414000      0.000008000     -0.065878000
6        3.914040000     -0.000632000      1.421444000
1        3.532519000     -0.884358000      1.933812000
1        4.999392000     -0.000115000      1.536072000
1        3.531625000      0.882128000      1.934799000
6        4.164805000     -1.237847000     -0.727555000
1        5.253704000     -1.180752000     -0.689249000
1        3.871655000     -2.161063000     -0.228647000
1        3.871004000     -1.310916000     -1.776900000
6        4.164745000      1.238491000     -0.726436000
1        5.253651000      1.181028000     -0.688697000
1        3.870488000      1.312853000     -1.775559000
1        3.872084000      2.161160000     -0.226250000
22
I-C6H4-Ph
6       -1.338329000      0.379417000     -0.001090000
6       -0.695310000     -0.181153000     -1.259420000
6        0.807205000      0.105567000     -1.256382000
6        1.488359000     -0.445719000      0.001299000
6        0.807238000      0.112869000      1.255743000
6       -0.695287000     -0.173827000      1.260475000
1       -1.280965000      1.466886000     -0.004256000
1       -1.158710000      0.246488000     -2.147885000
1       -0.862037000     -1.260789000     -1.298324000
1        1.266206000     -0.327204000     -2.146287000
1        0.971803000      1.185562000     -1.313585000
1        1.336637000     -1.530106000      0.004464000
1        1.266261000     -0.314693000      2.148156000
1        0.971810000      1.193183000      1.306658000
1       -1.158669000      0.258980000      2.146438000
1       -0.862019000     -1.253216000      1.305668000
53      -3.474973000      0.001583000     -0.000010000
6        2.978130000     -0.197382000      0.000574000
6        3.494724000      1.096265000     -0.003011000
6        3.872702000     -1.261274000      0.003490000
6        4.861661000      1.317901000     -0.003660000
6        5.242929000     -1.045444000      0.002862000
6        5.742434000      0.246257000     -0.000718000
1        2.822214000      1.945041000     -0.005332000
1        3.491090000     -2.275024000      0.006310000
1        5.241424000      2.330850000     -0.006466000
1        5.919756000     -1.889302000      0.005180000
1        6.810021000      0.418588000     -0.001204000
18
I-C6H4-B(OH)3-
6        2.037288000     -0.002510000     -0.415758000
6        1.328495000      1.245017000      0.101346000
6       -0.177374000      1.260839000     -0.203004000
6       -0.808646000      0.000669000      0.353533000
6       -0.177976000     -1.262776000     -0.196152000
6        1.327558000     -1.246343000      0.109985000
1        1.958885000     -0.006639000     -1.513723000
1        1.792298000      2.136299000     -0.324947000
1        1.476613000      1.304345000      1.185979000
1       -0.660030000     -2.144876000      0.230958000
1       -0.329812000     -1.296743000     -1.278948000
1        1.790736000     -2.139787000     -0.312706000
1        1.475369000     -1.300741000      1.194586000
1       -0.330495000      1.289741000     -1.285755000
1       -0.771066000      0.003511000      1.441353000
5        3.638815000     -0.001378000     -0.034576000
8        4.299675000     -1.166178000     -0.680862000
1        4.785982000     -1.596025000      0.020361000
8        3.808882000     -0.093288000      1.442183000
1        4.357518000      0.653909000      1.672979000
8        4.280743000      1.257622000     -0.505704000
1        4.945767000      0.975396000     -1.130317000
53      -2.987135000      0.000535000     -0.009280000
1       -0.658154000      2.145493000      0.220250000
12
I-C6H4-S-
6        0.206462000      0.000013000      0.381390000
6       -0.434672000     -1.259671000     -0.165303000
6       -1.937452000     -1.244389000      0.158706000
6       -2.655123000      0.000003000     -0.368028000
6       -1.937435000      1.244403000      0.158722000
6       -0.434703000      1.259666000     -0.165306000
1        0.180928000     -0.000010000      1.469429000
1        0.045180000     -2.145892000      0.254108000
1       -0.291745000     -1.292937000     -1.249197000
1       -2.411388000     -2.135010000     -0.255422000
1       -2.087713000     -1.289426000      1.242355000
1       -2.535918000      0.000030000     -1.460988000
1       -2.411394000      2.135005000     -0.255416000
1       -2.087746000      1.289437000      1.242371000
1       -0.291779000      1.292909000     -1.249207000
16      -4.427966000     -0.000008000      0.039425000
53       2.374554000     -0.000001000     -0.011773000
1        0.045191000      2.145904000      0.254036000
26
I-C6H4-NHBut
6       -1.635678000      0.140191000      0.446051000
6       -1.104884000      1.392960000     -0.231972000
6        0.355479000      1.620015000      0.158988000
6        1.232993000      0.415503000     -0.164638000
6        0.666185000     -0.834199000      0.506843000
6       -0.791818000     -1.079716000      0.115030000
1       -1.676325000      0.286297000      1.524169000
1       -1.706132000      2.259412000      0.040768000
1       -1.183258000      1.276043000     -1.315792000
1        0.733419000      2.505208000     -0.358629000
1        0.431146000      1.821339000      1.231306000
1        1.195619000      0.251875000     -1.257138000
1        1.255785000     -1.712079000      0.241195000
1        0.752867000     -0.707186000      1.589599000
1       -0.857060000     -1.281663000     -0.957312000
7        2.592181000      0.677935000      0.279162000
1        2.847971000      1.620409000      0.013640000
6        3.597804000     -0.240255000     -0.227519000
1        3.436027000     -1.223815000      0.219751000
1        3.521459000     -0.377132000     -1.319444000
6        4.997323000      0.234226000      0.125370000
1        5.059012000      0.369850000      1.207907000
1        5.168339000      1.219868000     -0.321544000
6        6.086883000     -0.722484000     -0.342240000
1        6.007036000     -0.862206000     -1.423677000
1        5.918265000     -1.705196000      0.106211000
6        7.487470000     -0.236685000      0.007136000
1        7.601495000     -0.117530000      1.085902000
1        8.249542000     -0.937252000     -0.334043000
1        7.692307000      0.730615000     -0.455099000
53      -3.712604000     -0.195086000     -0.084138000
1       -1.175315000     -1.960184000      0.629102000
14
I-C6H4-NH2
6        0.080798000      0.000024000      0.410933000
6        0.739166000      1.260402000     -0.128302000
6        2.233570000      1.248970000      0.196317000
6        2.921707000      0.000021000     -0.342982000
6        2.233600000     -1.248939000      0.196259000
6        0.739173000     -1.260341000     -0.128315000
1        0.108705000      0.000024000      1.499290000
1        0.268379000      2.147145000      0.294249000
1        0.595561000      1.306252000     -1.210910000
1        2.702704000      2.143828000     -0.219288000
1        2.387006000      1.283407000      1.278404000
1        2.802016000      0.000050000     -1.438059000
1        2.702671000     -2.143792000     -0.219434000
1        2.387043000     -1.283463000      1.278346000
1        0.268406000     -2.147095000      0.294237000
1        0.595561000     -1.306180000     -1.210921000
53      -2.044453000     -0.000010000     -0.026665000
7        4.321919000      0.000038000      0.064890000
1        4.798411000      0.811898000     -0.305807000
1        4.798037000     -0.812622000     -0.304541000
17
I-C6H4-NHCH3
6        0.306354000      0.085366000      0.445396000
6       -0.446779000     -1.164836000      0.021118000
6       -1.924304000     -1.043355000      0.397716000
6       -2.563319000      0.205917000     -0.205939000
6       -1.776646000      1.443510000      0.211944000
6       -0.297992000      1.340920000     -0.162534000
1        0.319943000      0.164007000      1.531194000
1       -0.012336000     -2.048637000      0.486611000
1       -0.350587000     -1.292845000     -1.060223000
1       -2.448378000     -1.940012000      0.065430000
1       -2.036877000     -0.991859000      1.484308000
1       -2.495847000      0.115003000     -1.305769000
1       -2.205918000      2.333016000     -0.255902000
1       -1.883411000      1.569011000      1.293103000
1        0.238135000      2.226321000      0.176948000
1       -0.194170000      1.299941000     -1.249735000
53       2.409280000     -0.074835000     -0.063484000
7       -3.945385000      0.345828000      0.223152000
1       -4.262931000      1.279400000      0.002883000
6       -4.861795000     -0.619993000     -0.354190000
1       -5.884791000     -0.338988000     -0.108060000
1       -4.780545000     -0.704424000     -1.448491000
1       -4.689530000     -1.609669000      0.069215000
20
I-C6H4-NMe2
6       -0.609584000     -0.000008000      0.446385000
6        0.072237000      1.249476000     -0.077358000
6        1.554157000      1.248553000      0.300303000
6        2.290570000      0.000012000     -0.192072000
6        1.554167000     -1.248555000      0.300236000
6        0.072249000     -1.249453000     -0.077438000
1       -0.615799000     -0.000040000      1.535072000
1       -0.407035000      2.144791000      0.316883000
1       -0.030134000      1.284652000     -1.165108000
1        2.002295000      2.149586000     -0.114400000
1        1.666739000      1.304773000      1.387062000
1        2.252112000      0.000033000     -1.300116000
1        2.002302000     -2.149568000     -0.114512000
1        1.666735000     -1.304836000      1.386993000
1       -0.407017000     -2.144798000      0.316742000
1       -0.030113000     -1.284563000     -1.165191000
53      -2.718429000     -0.000002000     -0.061149000
7        3.685992000      0.000017000      0.250461000
6        4.407193000     -1.186067000     -0.175250000
1        5.452325000     -1.092537000      0.115782000
1        4.018362000     -2.079849000      0.306312000
1        4.372109000     -1.337026000     -1.268001000
6        4.407196000      1.186052000     -0.175379000
1        5.452326000      1.092559000      0.115670000
1        4.372115000      1.336881000     -1.268147000
1        4.018357000      2.079891000      0.306070000
16
I-C6H4-NHCHO
6       -0.642624000      0.000146000      0.466682000
6        0.047897000      1.259480000     -0.033924000
6        1.520283000      1.257535000      0.379913000
6        2.243452000      0.000310000     -0.101912000
6        1.520496000     -1.256879000      0.380357000
6        0.048123000     -1.259233000     -0.033501000
1       -0.677622000      0.000323000      1.555078000
1       -0.448329000      2.148217000      0.353196000
1       -0.026333000      1.301544000     -1.123713000
1        2.021581000      2.141736000     -0.014416000
1        1.595588000      1.309699000      1.471064000
1        2.239756000      0.000118000     -1.196059000
1        2.021978000     -2.141125000     -0.013646000
1        1.595827000     -1.308628000      1.471521000
1       -0.447950000     -2.147931000      0.353904000
1       -0.026088000     -1.301663000     -1.123276000
53      -2.734033000     -0.000133000     -0.096916000
7        3.632352000      0.000557000      0.303453000
1        3.850512000      0.001022000      1.287752000
6        4.693747000     -0.000414000     -0.537156000
8        5.850291000     -0.000602000     -0.191583000
1        4.387815000     -0.001007000     -1.599098000
13
I-C6H4-OH
6       -0.089029000      0.002886000      0.410152000
6       -0.747574000     -1.259208000     -0.125995000
6       -2.243079000     -1.244496000      0.197935000
6       -2.921262000      0.007809000     -0.346428000
6       -2.241839000      1.257779000      0.184874000
6       -0.746132000      1.261848000     -0.135267000
1       -0.119109000      0.006527000      1.498463000
1       -0.278141000     -2.145973000      0.297621000
1       -0.604298000     -1.307539000     -1.208568000
1       -2.715924000     -2.138005000     -0.217341000
1       -2.396392000     -1.272796000      1.280233000
1       -2.832250000      0.004837000     -1.442530000
1       -2.720021000      2.140502000     -0.239570000
1       -2.397151000      1.297156000      1.266542000
1       -0.275624000      2.149875000      0.284305000
1       -0.599361000      1.303802000     -1.217608000
53       2.035466000     -0.002324000     -0.025097000
8       -4.284369000      0.078343000      0.027145000
1       -4.732991000     -0.701674000     -0.300197000
16
I-C6H4-OCH3
6       -0.296020000      0.078882000      0.446357000
6        0.316740000      1.334938000     -0.153118000
6        1.796432000      1.428907000      0.221203000
6        2.564516000      0.187889000     -0.202512000
6        1.927682000     -1.066814000      0.391559000
6        0.448610000     -1.174189000      0.013289000
1       -0.308867000      0.149864000      1.532677000
1       -0.213847000      2.221390000      0.191567000
1        0.211457000      1.302176000     -1.240621000
1        2.246600000      2.307518000     -0.240533000
1        1.905100000      1.544255000      1.303013000
1        2.532986000      0.109493000     -1.301088000
1        2.448513000     -1.962328000      0.051136000
1        2.038003000     -1.022192000      1.478667000
1        0.007611000     -2.059089000      0.470174000
1        0.352774000     -1.292768000     -1.069229000
53      -2.398714000     -0.067279000     -0.064071000
8        3.901292000      0.367521000      0.208657000
6        4.818423000     -0.524359000     -0.366134000
1        4.683147000     -1.551674000     -0.011939000
1        4.746001000     -0.521975000     -1.460763000
1        5.813754000     -0.190591000     -0.080437000
14
I-C6H4-CHO
6        0.185189000      0.013364000     -0.380848000
6       -0.404101000      1.330798000      0.100695000
6       -1.906165000      1.373628000     -0.185220000
6       -2.621728000      0.167753000      0.438226000
6       -2.008789000     -1.142636000     -0.035120000
6       -0.506251000     -1.186439000      0.248614000
1        0.123946000     -0.047623000     -1.466329000
1        0.093052000      2.170588000     -0.383240000
1       -0.234304000      1.430986000      1.175789000
1       -2.324981000      2.307323000      0.194749000
1       -2.072440000      1.366725000     -1.266612000
1       -2.510180000      0.251847000      1.528136000
1       -2.504526000     -1.985849000      0.444864000
1       -2.190505000     -1.251567000     -1.107182000
1       -0.079814000     -2.113214000     -0.132909000
1       -0.334012000     -1.175321000      1.328169000
53       2.318578000     -0.044835000     -0.001489000
6       -4.102001000      0.259986000      0.173504000
8       -4.762079000     -0.585551000     -0.363454000
1       -4.571128000      1.208049000      0.511987000
13
I-C6H4-CN
6        0.133787000      0.000004000      0.399045000
6       -0.517674000     -1.260171000     -0.150166000
6       -2.015364000     -1.264645000      0.156533000
6       -2.688994000      0.000024000     -0.395358000
6       -2.015350000      1.264678000      0.156539000
6       -0.517660000      1.260188000     -0.150162000
1        0.088134000      0.000001000      1.486947000
1       -0.052314000     -2.147747000      0.275830000
1       -0.363710000     -1.305268000     -1.231366000
1       -2.480407000     -2.152577000     -0.270331000
1       -2.176349000     -1.307162000      1.236340000
1       -2.589708000      0.000025000     -1.484949000
1       -2.480380000      2.152621000     -0.270317000
1       -2.176333000      1.307192000      1.236347000
1       -0.052291000      2.147757000      0.275839000
1       -0.363696000      1.305289000     -1.231362000
53       2.259716000     -0.000007000     -0.011639000
6       -4.119773000      0.000030000     -0.098362000
7       -5.238819000     -0.000061000      0.155069000
15
I-C6H4-CF3
6        0.817844000     -0.000025000      0.404025000
6        0.159415000     -1.259229000     -0.137047000
6       -1.335371000     -1.259752000      0.187246000
6       -2.012128000      0.000111000     -0.354372000
6       -1.335231000      1.259955000      0.187249000
6        0.159547000      1.259280000     -0.136894000
1        0.786868000     -0.000080000      1.492448000
1        0.629447000     -2.146978000      0.283517000
1        0.300377000     -1.303944000     -1.219988000
1       -1.799309000     -2.150867000     -0.233565000
1       -1.476161000     -1.304799000      1.269978000
1       -1.936939000      0.000004000     -1.445645000
1       -1.798979000      2.151127000     -0.233668000
1       -1.476065000      1.305142000      1.269954000
1        0.629771000      2.146934000      0.283690000
1        0.300475000      1.304040000     -1.219837000
53       2.939931000     -0.000022000     -0.032526000
6       -3.497420000     -0.000032000     -0.059107000
9       -4.105945000     -1.077538000     -0.577731000
9       -3.756416000     -0.000333000      1.258508000
9       -4.106053000      1.077730000     -0.577400000
15
I-C6H4-COOH
6       -0.511529000      0.098144000      0.394094000
6        0.122075000      1.236784000     -0.389452000
6        1.616110000      1.328130000     -0.076117000
6        2.321585000      0.006645000     -0.361036000
6        1.663496000     -1.140981000      0.421916000
6        0.168915000     -1.232049000      0.111810000
1       -0.479979000      0.315434000      1.460518000
1       -0.366448000      2.180647000     -0.151350000
1       -0.022361000      1.062050000     -1.458910000
1        2.067079000      2.129913000     -0.660914000
1        1.765710000      1.589509000      0.973380000
1        2.248062000     -0.229475000     -1.426167000
1        2.147921000     -2.086760000      0.180947000
1        1.807338000     -0.965839000      1.491996000
1       -0.284876000     -2.026663000      0.702800000
1        0.029422000     -1.493439000     -0.940229000
53      -2.635204000     -0.030504000     -0.022085000
6        3.788763000      0.074811000     -0.016846000
8        4.302961000      0.871362000      0.719824000
8        4.488972000     -0.905169000     -0.618124000
1        5.401988000     -0.817109000     -0.321365000
18
I-C6H4-COOCH3
6       -0.894748000      0.136476000      0.395575000
6       -0.295792000      1.265931000     -0.427355000
6        1.189096000      1.429183000     -0.099701000
6        1.951050000      0.126410000     -0.320199000
6        1.326017000     -1.011942000      0.501250000
6       -0.159318000     -1.176260000      0.177285000
1       -0.886346000      0.398741000      1.452262000
1       -0.824473000      2.198574000     -0.234960000
1       -0.418444000      1.041118000     -1.490165000
1        1.615523000      2.223565000     -0.712746000
1        1.313881000      1.739518000      0.939568000
1        1.904688000     -0.155124000     -1.375219000
1        1.850570000     -1.947054000      0.305342000
1        1.448461000     -0.787293000      1.564728000
1       -0.590027000     -1.963166000      0.795344000
1       -0.274080000     -1.485825000     -0.864633000
53      -3.006589000     -0.093219000     -0.039730000
6        3.408678000      0.266390000      0.050675000
8        3.856433000      1.066603000      0.827659000
8        4.158039000     -0.652316000     -0.573872000
6        5.544973000     -0.647845000     -0.243701000
1        5.995915000      0.309929000     -0.497980000
1        5.686218000     -0.831582000      0.820210000
1        5.991821000     -1.445135000     -0.829327000
14
I-C6H4-NO2
6       -0.484312000      0.000045000      0.398928000
6        0.171401000      1.259969000     -0.146677000
6        1.668275000      1.259955000      0.171063000
6        2.319272000      0.000087000     -0.383096000
6        1.668336000     -1.259737000      0.171327000
6        0.171482000     -1.259954000     -0.146413000
1       -0.445059000      0.000145000      1.486893000
1       -0.292068000      2.148280000      0.279220000
1        0.021550000      1.307855000     -1.228063000
1        2.138624000      2.145515000     -0.256773000
1        1.826263000      1.290079000      1.250261000
1        2.294416000     -0.000032000     -1.470684000
1        2.138802000     -2.145337000     -0.256295000
1        1.826303000     -1.289606000      1.250543000
1       -0.291940000     -2.148202000      0.279664000
1        0.021638000     -1.308066000     -1.227790000
53      -2.605831000     -0.000032000     -0.027697000
7        3.786706000      0.000213000     -0.045278000
8        4.088383000      0.000178000      1.129160000
8        4.571222000     -0.000503000     -0.968273000
16
I-C6H4-SO3H
6        1.076944000      0.008068000      0.397613000
6        0.408342000     -1.240553000     -0.155944000
6       -1.089441000     -1.231206000      0.162922000
6       -1.738445000      0.041341000     -0.369855000
6       -1.061488000      1.296513000      0.180448000
6        0.434885000      1.277195000     -0.140402000
1        1.038044000      0.001780000      1.485664000
1        0.864549000     -2.136622000      0.261958000
1        0.554572000     -1.280416000     -1.238169000
1       -1.558459000     -2.110858000     -0.276773000
1       -1.240813000     -1.281375000      1.243204000
1       -1.717526000      0.054608000     -1.461800000
1       -1.521365000      2.187876000     -0.242595000
1       -1.207591000      1.334707000      1.262704000
1        0.910294000      2.158305000      0.287521000
1        0.580010000      1.327138000     -1.222370000
53       3.199111000     -0.014172000     -0.028673000
16      -3.488704000      0.112426000      0.028322000
8       -4.044282000     -1.180498000     -0.753467000
8       -3.686294000     -0.132774000      1.435923000
8       -4.056384000      1.264528000     -0.606296000
1       -4.324461000     -1.821025000     -0.090811000
15
I-C6H4-SO2Cl
6        1.259538000     -0.000250000      0.336597000
6        0.637851000     -1.259954000     -0.247564000
6       -0.876620000     -1.268312000     -0.015357000
6       -1.490094000      0.000534000     -0.591065000
6       -0.876567000      1.268458000     -0.013417000
6        0.637908000      1.260380000     -0.245630000
1        1.155514000     -0.001071000      1.420437000
1        1.077327000     -2.148754000      0.201953000
1        0.847284000     -1.305468000     -1.319081000
1       -1.321472000     -2.148626000     -0.475240000
1       -1.083787000     -1.316302000      1.055526000
1       -1.384769000      0.001338000     -1.681696000
1       -1.321369000      2.149506000     -0.471941000
1       -1.083729000      1.314812000      1.057539000
1        0.847340000      1.307526000     -1.317081000
16      -3.295161000      0.000483000     -0.473907000
8       -3.806395000      1.249710000     -0.958599000
8       -3.806467000     -1.247705000     -0.961207000
17      -3.601970000     -0.001633000      1.587957000
1        1.077440000      2.148474000      0.205222000
53       3.401832000     -0.000048000      0.036390000
16
I-C6H4-IF4
6       -2.066651000     -0.000001000      0.436315000
6       -1.394212000      1.258562000     -0.088952000
6        0.097252000      1.264430000      0.279825000
6        0.726123000     -0.000116000     -0.267848000
6        0.097199000     -1.264573000      0.279991000
6       -1.394245000     -1.258638000     -0.088860000
1       -2.060254000      0.000016000      1.524958000
1       -1.864970000      2.149162000      0.323795000
1       -1.506640000      1.308242000     -1.174463000
1        0.574349000      2.150135000     -0.133293000
1        0.210909000      1.300816000      1.362799000
1        0.724413000     -0.000159000     -1.357598000
1        0.574316000     -2.150310000     -0.132999000
1        0.210844000     -1.300685000      1.362967000
1       -1.506687000     -1.308392000     -1.174360000
53       2.877659000     -0.000130000     -0.018752000
9        2.796212000     -1.399950000     -1.383882000
9        2.796499000      1.398504000     -1.384979000
9        2.690622000     -1.352540000      1.370297000
9        2.691880000      1.354627000      1.368069000
53      -4.173148000      0.000065000     -0.055854000
1       -1.865069000     -2.149171000      0.323968000
14
I-C6H4-ICl2
6       -2.051190000      0.342614000     -0.000022000
6       -1.389748000     -0.200976000     -1.255914000
6        0.107016000      0.148407000     -1.266996000
6        0.749133000     -0.373259000      0.000041000
6        0.107008000      0.148584000      1.266996000
6       -1.389756000     -0.200803000      1.255948000
1       -2.019891000      1.430728000     -0.000097000
1       -1.855883000      0.210585000     -2.149557000
1       -1.517772000     -1.285233000     -1.295147000
1        0.576298000     -0.290550000     -2.146500000
1        0.229759000      1.230962000     -1.324319000
1        0.832017000     -1.458178000      0.000113000
1        0.576281000     -0.290253000      2.146564000
1        0.229748000      1.231149000      1.324169000
1       -1.517775000     -1.285054000      1.295325000
53       2.908521000      0.081858000      0.000002000
17       2.354274000      2.505554000     -0.000055000
17       3.307263000     -2.366922000      0.000028000
1       -1.855895000      0.210880000      2.149533000
53      -4.167348000     -0.105428000     -0.000001000
13
I-C6H4-NN+
6        2.593021000      0.000301000     -0.410858000
6        1.988671000      1.281072000      0.163985000
6        0.483680000      1.259268000     -0.138713000
6       -0.172007000      0.000058000      0.413764000
6        0.483775000     -1.259152000     -0.138603000
6        1.988769000     -1.280792000      0.163807000
1        2.586518000      0.000306000     -1.503100000
1        2.452830000      2.159773000     -0.280550000
1        2.156899000      1.305654000      1.241897000
1        0.039129000      2.151575000      0.296897000
1        0.039428000     -2.151433000      0.297273000
1        0.324299000     -1.320286000     -1.217526000
1        2.453049000     -2.159226000     -0.281138000
1        2.157325000     -1.305592000      1.241661000
1        0.324352000      1.320196000     -1.217678000
7        4.050716000      0.000039000     -0.106778000
7        5.104973000     -0.000425000      0.162238000
53      -2.277386000     -0.000055000     -0.014866000
1       -0.117647000      0.000114000      1.501634000
