# Supplementary material for: Sigma Hole Potentials as Tools: Quantifying and Partitioning Substituent Effects
Source: J Phys Chem A. 2023 Nov 21;127(48):10147–58. doi: 10.1021/acs.jpca.3c05797 (PMC10711721; doi:10.1021/acs.jpca.3c05797)
Supplement: Supplementary file 2 — jp3c05797_si_002.zip [file jp3c05797_si_002.zip › xyz-Files/9-Ethanol_Meta-Cyclohexanes-Coordinates.xyz]

12
I-C6H10-H
6       -0.302860000      0.524656000      0.000000000
6        0.364536000      1.043577000     -1.262938000
6        0.362947000      2.575303000     -1.257565000
6        1.025548000      3.129521000      0.000000000
6        0.362947000      2.575303000      1.257565000
6        0.364536000      1.043577000      1.262938000
1       -1.361550000      0.776507000      0.000000000
1       -0.147539000      0.667983000     -2.148190000
1        1.395282000      0.681732000     -1.302108000
1        0.871643000      2.937571000     -2.151600000
1       -0.668991000      2.934038000     -1.312407000
1        0.980316000      4.219239000      0.000000000
1        2.084719000      2.854888000      0.000000000
1        0.871643000      2.937571000      2.151600000
1       -0.668991000      2.934038000      1.312407000
1       -0.147539000      0.667983000      2.148190000
1        1.395282000      0.681732000      1.302108000
53      -0.336692000     -1.656361000      0.000000000
12
I-C6H10-F
6        2.976165000      0.632022000     -0.296305000
6        2.097124000      1.797891000      0.152099000
6        0.624430000      1.555388000     -0.188022000
6        0.166533000      0.242064000      0.425702000
6        1.021795000     -0.932031000     -0.026927000
6        2.478642000     -0.658152000      0.317072000
1        2.939994000      0.535660000     -1.384489000
1        2.432276000      2.718725000     -0.323576000
1        2.201686000      1.943427000      1.230391000
1        0.013453000      2.379002000      0.178420000
1        0.502924000      1.512477000     -1.272992000
1        0.701639000     -1.857718000      0.448824000
1        0.939906000     -1.058820000     -1.108767000
1        2.611257000     -0.638039000      1.401989000
9        3.247467000     -1.727689000     -0.153462000
1        4.014469000      0.799095000     -0.010837000
1        0.163485000      0.313380000      1.511242000
53      -1.924421000     -0.135008000     -0.033507000
12
I-C6H10-Cl
6        2.569646000      1.192353000     -0.274491000
6        1.515535000      2.224083000      0.125415000
6        0.102871000      1.751699000     -0.224229000
6       -0.161864000      0.406757000      0.431541000
6        0.864237000     -0.644776000      0.026937000
6        2.257407000     -0.138591000      0.382753000
1        2.568233000      1.062961000     -1.359328000
1        1.718698000      3.168341000     -0.378640000
1        1.580360000      2.417122000      1.199274000
1       -0.631390000      2.485640000      0.104302000
1        0.008470000      1.653442000     -1.308290000
1        0.670812000     -1.589446000      0.531489000
1        0.812028000     -0.818685000     -1.049759000
1        2.364401000     -0.061402000      1.463052000
17       3.485574000     -1.385373000     -0.104728000
1        3.563537000      1.528570000      0.017422000
53      -2.162586000     -0.299468000     -0.035962000
1       -0.189720000      0.511830000      1.513975000
12
I-C6H10-Br
6        1.855401000      1.682436000     -0.262102000
6        0.659849000      2.559495000      0.110478000
6       -0.666830000      1.884944000     -0.242640000
6       -0.744909000      0.526764000      0.434521000
6        0.424787000     -0.375807000      0.056803000
6        1.725647000      0.332092000      0.417564000
1        1.883686000      1.539283000     -1.344853000
1        0.732728000      3.514321000     -0.409316000
1        0.685030000      2.777837000      1.181040000
1       -1.502031000      2.511955000      0.065828000
1       -0.734297000      1.756040000     -1.325510000
1        0.358149000     -1.329859000      0.576105000
1        0.406899000     -0.573327000     -1.016963000
1        1.812016000      0.438924000      1.496553000
35       3.249019000     -0.825491000     -0.056023000
1        2.786733000      2.164234000      0.031817000
1       -0.797982000      0.643799000      1.514756000
53      -2.619472000     -0.464347000     -0.038638000
12
I-C6H10-I
6        1.265369000      1.926870000     -0.255593000
6       -0.000008000      2.708446000      0.100883000
6       -1.265349000      1.926862000     -0.255688000
6       -1.239534000      0.573457000      0.434269000
6        0.000004000     -0.238451000      0.070932000
6        1.239504000      0.573463000      0.434355000
1        1.313114000      1.782816000     -1.337674000
1        0.000013000      3.661983000     -0.426832000
1       -0.000049000      2.936211000      1.169811000
1       -2.150732000      2.487822000      0.039895000
1       -1.313017000      1.782800000     -1.337774000
1       -0.000017000     -1.190787000      0.597646000
1        0.000036000     -0.446965000     -1.001051000
1        1.307254000      0.695798000      1.513191000
53       3.027912000     -0.567572000     -0.038003000
1        2.150721000      2.487838000      0.040072000
1       -1.307339000      0.695807000      1.513102000
53      -3.027888000     -0.567581000     -0.038204000
15
I-C6H10-CH3
6        0.149177000      0.268026000      0.427088000
6        0.565587000      1.588676000     -0.197105000
6        2.029147000      1.877849000      0.145656000
6        2.939191000      0.731896000     -0.282562000
6        2.502735000     -0.599247000      0.327666000
6        1.034031000     -0.884911000     -0.013267000
1        0.140722000      0.347333000      1.512248000
1       -0.073566000      2.397530000      0.155158000
1        0.451424000      1.528515000     -1.282523000
1        2.333764000      2.808112000     -0.335005000
1        2.122684000      2.033364000      1.224247000
1        3.971819000      0.945267000     -0.000076000
1        2.921443000      0.641860000     -1.374233000
1        2.581203000     -0.511125000      1.416827000
1        0.717775000     -1.813651000      0.462652000
1        0.941030000     -1.024202000     -1.094715000
53      -1.939830000     -0.163996000     -0.029463000
6        3.393472000     -1.748526000     -0.125605000
1        3.089181000     -2.689990000      0.333720000
1        3.340608000     -1.870520000     -1.209899000
1        4.434827000     -1.562618000      0.140503000
18
I-C6H10-CH2CH3
6       -0.151692000      0.438258000      0.421075000
6       -0.026462000      1.859105000     -0.098825000
6        1.361142000      2.404236000      0.245893000
6        2.464155000      1.498143000     -0.288931000
6        2.322735000      0.061413000      0.213479000
6        0.926918000     -0.481046000     -0.125169000
1       -0.140129000      0.430741000      1.509097000
1       -0.801634000      2.494249000      0.328480000
1       -0.159689000      1.861909000     -1.183709000
1        1.463665000      3.411145000     -0.160210000
1        1.455007000      2.489774000      1.332258000
1        3.442458000      1.890536000     -0.004988000
1        2.430572000      1.493711000     -1.383890000
1        2.420761000      0.074832000      1.305822000
1        0.800506000     -1.483478000      0.281333000
1        0.829621000     -0.554425000     -1.212901000
53      -2.128755000     -0.366201000     -0.032754000
6        3.431408000     -0.829636000     -0.347455000
1        3.328970000     -0.876052000     -1.436058000
1        4.389344000     -0.341695000     -0.150700000
6        3.466037000     -2.241274000      0.226141000
1        2.579265000     -2.813900000     -0.046280000
1        3.525531000     -2.216640000      1.316004000
1        4.333703000     -2.788076000     -0.143048000
21
I-C6H10-(n-Pr)
6       -0.638524000      0.603199000      0.418778000
6       -0.551097000      1.806188000     -0.504721000
6        0.692901000      2.629683000     -0.160889000
6        1.956509000      1.777076000     -0.211537000
6        1.846181000      0.566080000      0.715357000
6        0.606139000     -0.264757000      0.355722000
1       -0.829374000      0.921965000      1.441419000
1       -1.447417000      2.419728000     -0.420621000
1       -0.483983000      1.462847000     -1.540287000
1        0.769297000      3.469090000     -0.852882000
1        0.579296000      3.053671000      0.840875000
1        2.826852000      2.375212000      0.065796000
1        2.116525000      1.440209000     -1.239750000
1        1.691346000      0.950748000      1.729890000
1        0.518210000     -1.112452000      1.036421000
1        0.710086000     -0.665980000     -0.655330000
53      -2.411820000     -0.581620000     -0.043343000
6        3.119813000     -0.283291000      0.762358000
1        3.940141000      0.351562000      1.111389000
1        2.990966000     -1.060404000      1.522200000
6        3.540482000     -0.946818000     -0.546452000
1        3.683039000     -0.188899000     -1.319498000
1        2.746198000     -1.606334000     -0.902541000
6        4.825297000     -1.751208000     -0.389875000
1        4.704088000     -2.537816000      0.357337000
1        5.648614000     -1.111589000     -0.066158000
1        5.117020000     -2.223139000     -1.328336000
21
I-C6H10-(i-Pr)
6        0.440553000      0.508057000     -0.456966000
6        0.375809000      1.906578000      0.131118000
6       -0.954957000      2.559903000     -0.249191000
6       -2.140203000      1.699335000      0.175894000
6       -2.052747000      0.292939000     -0.418662000
6       -0.723366000     -0.361948000     -0.014850000
1        0.490878000      0.553630000     -1.542868000
1        1.210637000      2.510834000     -0.222160000
1        0.452055000      1.845023000      1.219767000
1       -1.014816000      3.546914000      0.210753000
1       -0.985560000      2.712183000     -1.331840000
1       -3.075156000      2.170814000     -0.133244000
1       -2.160906000      1.637872000      1.267836000
1       -2.039352000      0.407859000     -1.509217000
1       -0.637272000     -1.354727000     -0.454976000
1       -0.687181000     -0.480489000      1.070832000
53       2.334308000     -0.445198000      0.061360000
6       -3.284935000     -0.572160000     -0.090903000
1       -4.153909000      0.046096000     -0.337461000
6       -3.397552000     -0.954449000      1.384384000
6       -3.354327000     -1.820357000     -0.968936000
1       -3.288697000     -1.564100000     -2.027522000
1       -2.544582000     -2.515740000     -0.739728000
1       -4.293685000     -2.350950000     -0.807950000
1       -2.598963000     -1.638281000      1.677939000
1       -4.345244000     -1.461387000      1.569948000
1       -3.354158000     -0.084388000      2.039520000
24
I-C6H10-(t-But)
6        0.703638000      0.519677000     -0.437201000
6        0.645836000      1.912584000      0.159907000
6       -0.700347000      2.548620000     -0.186614000
6       -1.871092000      1.679135000      0.262026000
6       -1.794798000      0.272403000     -0.341004000
6       -0.442414000     -0.361533000      0.028819000
1        0.726330000      0.571528000     -1.523764000
1        1.465386000      2.526688000     -0.211731000
1        0.749264000      1.846819000      1.246017000
1       -0.763422000      3.533834000      0.276842000
1       -0.757887000      2.703574000     -1.267879000
1       -2.802149000      2.166780000     -0.022263000
1       -1.866700000      1.611507000      1.353840000
1       -1.806810000      0.391244000     -1.431971000
1       -0.346741000     -1.349098000     -0.417067000
1       -0.377627000     -0.483528000      1.112719000
53       2.614598000     -0.427659000      0.027330000
6       -3.009739000     -0.639683000     -0.005499000
6       -3.100318000     -0.960237000      1.490088000
6       -2.902240000     -1.954970000     -0.788288000
1       -2.785414000     -1.765510000     -1.857497000
1       -2.062023000     -2.564953000     -0.457794000
1       -3.807514000     -2.548266000     -0.649740000
1       -2.231881000     -1.520354000      1.838147000
1       -3.983645000     -1.571083000      1.685131000
1       -3.186331000     -0.055573000      2.092931000
6       -4.307237000      0.054230000     -0.440652000
1       -4.530435000      0.927036000      0.172115000
1       -4.249807000      0.375705000     -1.482909000
1       -5.148802000     -0.634050000     -0.347266000
22
I-C6H10-Ph
6        1.241641000      0.575253000     -0.413756000
6        1.380841000      1.867826000      0.371491000
6        0.197882000      2.787284000      0.059510000
6       -1.133766000      2.099817000      0.339478000
6       -1.257455000      0.786409000     -0.440706000
6       -0.067876000     -0.139207000     -0.127040000
1        1.343878000      0.766117000     -1.480091000
1        2.319865000      2.363622000      0.128649000
1        1.394765000      1.642901000      1.440986000
1        0.284363000      3.698998000      0.651127000
1        0.239858000      3.086336000     -0.991576000
1       -1.963215000      2.758202000      0.077591000
1       -1.216455000      1.893980000      1.410517000
1       -1.209849000      1.030750000     -1.506037000
1       -0.147148000     -1.050305000     -0.719731000
1       -0.100784000     -0.429580000      0.925954000
53       2.923246000     -0.749756000     -0.005733000
6       -2.574270000      0.088307000     -0.194734000
6       -3.460149000     -0.139918000     -1.242574000
6       -2.935466000     -0.343421000      1.080458000
6       -4.673609000     -0.779296000     -1.028275000
6       -4.145421000     -0.982559000      1.299895000
6       -5.020663000     -1.203083000      0.245036000
1       -3.197113000      0.187484000     -2.240890000
1       -2.265787000     -0.179814000      1.915434000
1       -5.347133000     -0.945615000     -1.858371000
1       -4.406367000     -1.309560000      2.297576000
1       -5.965081000     -1.701638000      0.415841000
18
I-C6H10-B(OH)3-
6        1.852531000      0.268083000      0.451121000
6        0.521051000     -0.397992000      0.073840000
6       -0.649872000      0.499597000      0.424473000
6       -0.574144000      1.853168000     -0.257631000
6        0.746027000      2.536556000      0.111198000
6        1.941896000      1.643952000     -0.210555000
1        1.836114000      0.427338000      1.539720000
1        0.429767000     -1.359936000      0.577393000
1        0.497867000     -0.591636000     -1.005196000
1        0.811115000      3.491840000     -0.414710000
1        0.742406000      2.763915000      1.181845000
1        2.863517000      2.143908000      0.097202000
1        2.006722000      1.511279000     -1.296942000
1       -0.732772000      0.617190000      1.503079000
1       -0.617868000      1.712436000     -1.341244000
53      -2.556599000     -0.478863000     -0.070816000
1       -1.421326000      2.478046000      0.025469000
5        3.156957000     -0.693931000      0.133093000
8        4.430180000     -0.046656000      0.536415000
1        4.663925000      0.606428000     -0.121495000
8        3.293953000     -0.990280000     -1.324764000
1        2.473334000     -1.351144000     -1.657012000
8        2.996393000     -1.926997000      0.928245000
1        3.747219000     -2.492155000      0.744684000
12
I-C6H10-S-
6       -0.130942000      1.736575000     -0.223112000
6       -1.541551000      2.214446000      0.129444000
6       -2.598429000      1.185266000     -0.267137000
6       -2.334627000     -0.181405000      0.364297000
6       -0.917347000     -0.653363000      0.005730000
6        0.114205000      0.383721000      0.419606000
1        0.612090000      2.461857000      0.107854000
1       -0.039797000      1.643348000     -1.308488000
1       -1.731755000      3.168109000     -0.365735000
1       -1.598997000      2.400814000      1.206079000
1       -3.590130000      1.534967000      0.023072000
1       -2.609499000      1.070348000     -1.356088000
1       -2.367021000     -0.050113000      1.450981000
1       -0.717428000     -1.608361000      0.490012000
1       -0.862741000     -0.815467000     -1.074507000
1        0.150110000      0.478074000      1.503138000
16      -3.594059000     -1.434919000     -0.090391000
53       2.132552000     -0.322377000     -0.047629000
26
I-C6H10-NHBut
6        1.998736000      1.836463000     -0.095610000
6        1.001449000      2.941865000      0.258200000
6       -0.389829000      2.632873000     -0.282403000
6       -0.900065000      1.285101000      0.214163000
6        0.097807000      0.176947000     -0.146539000
6        1.473431000      0.503737000      0.408211000
1        2.974429000      2.053305000      0.337591000
1        2.122464000      1.791207000     -1.180511000
1        1.358508000      3.891318000     -0.140926000
1        0.955670000      3.053116000      1.345016000
1       -1.088707000      3.418971000      0.011710000
1       -0.367710000      2.613194000     -1.376016000
1       -0.965778000      1.330917000      1.314606000
1       -0.244605000     -0.780835000      0.242538000
1        0.141805000      0.095869000     -1.235547000
1        1.459340000      0.489181000      1.496101000
53       2.873769000     -1.096906000     -0.066187000
7       -2.204292000      1.004282000     -0.370644000
1       -2.756145000      1.852629000     -0.331156000
6       -2.953055000     -0.056758000      0.288894000
1       -2.442685000     -1.008192000      0.122984000
1       -2.995357000      0.090369000      1.379976000
6       -4.365660000     -0.154017000     -0.261904000
1       -4.314794000     -0.309204000     -1.342877000
1       -4.879874000      0.800396000     -0.106994000
6       -5.177400000     -1.271474000      0.381406000
1       -5.217033000     -1.112779000      1.462336000
1       -4.661789000     -2.223387000      0.228997000
6       -6.593259000     -1.364131000     -0.172514000
1       -6.579387000     -1.552117000     -1.247633000
1       -7.154340000     -2.169929000      0.301055000
1       -7.138604000     -0.433326000     -0.005979000
14
I-C6H10-NH2
6        2.960848000      0.700503000     -0.277948000
6        2.054286000      1.849203000      0.150983000
6        0.588908000      1.575130000     -0.195710000
6        0.160038000      0.256932000      0.425064000
6        1.038621000     -0.898701000     -0.019259000
6        2.513467000     -0.625539000      0.325308000
1        2.944828000      0.611351000     -1.369863000
1        2.369199000      2.777253000     -0.326465000
1        2.146729000      2.002096000      1.229884000
1       -0.042168000      2.389236000      0.158647000
1        0.475275000      1.519270000     -1.281299000
1        0.722269000     -1.829404000      0.452912000
1        0.954060000     -1.031939000     -1.102030000
1        2.597424000     -0.548984000      1.413937000
1        0.152510000      0.334093000      1.510447000
53      -1.932002000     -0.157927000     -0.030896000
7        3.411361000     -1.695476000     -0.098330000
1        3.340000000     -1.816469000     -1.102515000
1        3.117709000     -2.574299000      0.310234000
1        3.993229000      0.897717000      0.011836000
17
I-C6H10-NHCH3
6       -0.213565000      0.347175000      0.419856000
6        0.031247000      1.727697000     -0.163084000
6        1.463023000      2.164768000      0.152540000
6        2.483427000      1.149139000     -0.351125000
6        2.219053000     -0.246567000      0.222814000
6        0.781901000     -0.682263000     -0.084814000
1       -0.197485000      0.387848000      1.507033000
1       -0.682566000      2.445542000      0.239294000
1       -0.109148000      1.695681000     -1.246485000
1        1.648265000      3.142282000     -0.293359000
1        1.572959000      2.285661000      1.233998000
1        3.490351000      1.478085000     -0.093234000
1        2.433735000      1.088581000     -1.443805000
1        2.330803000     -0.193550000      1.311821000
1        0.601481000     -1.655854000      0.368320000
1        0.673064000     -0.796774000     -1.167799000
53      -2.250948000     -0.307579000      0.002614000
7        3.127017000     -1.287812000     -0.239456000
1        3.088314000     -1.334817000     -1.250215000
6        4.507792000     -1.126810000      0.186965000
1        5.097049000     -1.968428000     -0.175577000
1        4.990677000     -0.204425000     -0.158333000
1        4.550798000     -1.136400000      1.277447000
20
I-C6H10-NMe2
6        0.478240000      0.468973000     -0.414268000
6        0.300061000      1.781146000      0.329549000
6       -1.089157000      2.352251000      0.035773000
6       -2.189239000      1.352913000      0.379528000
6       -1.984735000      0.038087000     -0.382589000
6       -0.599693000     -0.544184000     -0.069026000
1        0.507182000      0.642752000     -1.487921000
1        1.071869000      2.493274000      0.039866000
1        0.400546000      1.606092000      1.403681000
1       -1.224174000      3.275149000      0.600350000
1       -1.154425000      2.617375000     -1.023294000
1       -3.166319000      1.777052000      0.144230000
1       -2.172882000      1.157694000      1.455290000
1       -1.992379000      0.276614000     -1.451120000
1       -0.466463000     -1.465666000     -0.634047000
1       -0.528679000     -0.791171000      0.992602000
53       2.452800000     -0.368231000     -0.020537000
7       -3.024822000     -0.973650000     -0.203737000
6       -4.246883000     -0.653834000     -0.915747000
1       -4.923553000     -1.508344000     -0.876172000
1       -4.783970000      0.212507000     -0.499265000
1       -4.025434000     -0.445176000     -1.962522000
6       -3.310274000     -1.324916000      1.175055000
1       -3.956623000     -2.203002000      1.192952000
1       -2.395362000     -1.577494000      1.708161000
1       -3.821137000     -0.524955000      1.731634000
16
I-C6H10-NHCHO
6       -0.500302000      0.446985000      0.418773000
6       -0.517799000      1.868426000     -0.116884000
6        0.810389000      2.554795000      0.208890000
6        1.998461000      1.769671000     -0.336081000
6        1.992944000      0.334048000      0.181591000
6        0.661324000     -0.362983000     -0.131995000
1       -0.475189000      0.452945000      1.506597000
1       -1.346776000      2.428009000      0.314029000
1       -0.662318000      1.847827000     -1.199856000
1        0.807867000      3.562600000     -0.205410000
1        0.908113000      2.658874000      1.292884000
1        2.937143000      2.249536000     -0.058950000
1        1.954100000      1.749546000     -1.429431000
1        2.127748000      0.353164000      1.265714000
1        0.672615000     -1.366882000      0.290446000
1        0.562181000     -0.460066000     -1.216520000
53      -2.381727000     -0.558148000     -0.010096000
7        3.102502000     -0.425816000     -0.360662000
1        3.183309000     -0.502474000     -1.363713000
6        4.025960000     -1.066149000      0.371976000
8        4.949832000     -1.718234000     -0.082224000
1        3.871610000     -0.943466000      1.455344000
13
I-C6H10-OH
6        0.162134000      0.247496000      0.425670000
6        0.604587000      1.566135000     -0.186587000
6        2.076176000      1.820753000      0.149564000
6        2.958207000      0.660560000     -0.302081000
6        2.487315000     -0.651378000      0.310099000
6        1.024174000     -0.918596000     -0.028630000
1        0.158161000      0.317596000      1.511367000
1       -0.014029000      2.383675000      0.181298000
1        0.481564000      1.522865000     -1.271543000
1        2.400248000      2.747163000     -0.324058000
1        2.181747000      1.964103000      1.228391000
1        3.998374000      0.843403000     -0.024594000
1        2.921885000      0.564563000     -1.390894000
1        2.585970000     -0.585922000      1.401609000
1        0.707499000     -1.847147000      0.444691000
1        0.938713000     -1.047535000     -1.110515000
53      -1.929770000     -0.144474000     -0.030605000
8        3.225943000     -1.763848000     -0.169341000
1        4.149252000     -1.626419000      0.049334000
16
I-C6H10-OCH3
6       -0.198562000      0.342763000      0.416470000
6        0.050149000      1.729918000     -0.150228000
6        1.483770000      2.159407000      0.167949000
6        2.502299000      1.149284000     -0.352752000
6        2.223239000     -0.240506000      0.210030000
6        0.795521000     -0.680310000     -0.105672000
1       -0.179508000      0.370634000      1.503924000
1       -0.659825000      2.444753000      0.263797000
1       -0.093455000      1.712333000     -1.233355000
1        1.672626000      3.140512000     -0.267284000
1        1.596014000      2.267903000      1.250280000
1        3.510015000      1.470667000     -0.089286000
1        2.450187000      1.093756000     -1.443808000
1        2.350645000     -0.211312000      1.302169000
1        0.617783000     -1.659948000      0.335703000
1        0.696634000     -0.778125000     -1.189571000
53      -2.233583000     -0.305060000     -0.006511000
8        3.075402000     -1.233392000     -0.324557000
6        4.395067000     -1.190976000      0.164232000
1        4.932831000     -0.298466000     -0.168316000
1        4.412922000     -1.221256000      1.259299000
1        4.909658000     -2.068763000     -0.220783000
14
I-C6H10-CHO
6       -0.078322000      0.438892000      0.427671000
6        0.186799000      1.750881000     -0.292242000
6        1.591271000      2.254120000      0.048833000
6        2.654852000      1.213264000     -0.282848000
6        2.350658000     -0.114028000      0.427078000
6        0.951552000     -0.626931000      0.091460000
1       -0.120594000      0.599716000      1.502965000
1       -0.557227000      2.495886000     -0.013599000
1        0.107862000      1.595560000     -1.371147000
1        1.786992000      3.176473000     -0.497908000
1        1.641812000      2.497040000      1.113584000
1        3.642576000      1.575139000      0.005350000
1        2.674598000      1.043355000     -1.363107000
1        2.426234000      0.068891000      1.506847000
1        0.749750000     -1.547077000      0.637453000
1        0.903887000     -0.865022000     -0.973491000
53      -2.080210000     -0.286909000     -0.024563000
6        3.426581000     -1.116409000      0.120107000
8        3.245458000     -2.211851000     -0.347203000
1        4.452182000     -0.771166000      0.351888000
13
I-C6H10-CN
6        2.687839000      1.142200000     -0.274316000
6        1.639717000      2.182125000      0.102853000
6        0.225689000      1.714815000     -0.248202000
6       -0.058952000      0.384510000      0.428775000
6        0.950505000     -0.687447000      0.048710000
6        2.369620000     -0.198958000      0.403807000
1        2.696202000      0.997858000     -1.356946000
1        1.850070000      3.118471000     -0.412739000
1        1.700176000      2.388484000      1.174567000
1       -0.503768000      2.461397000      0.061833000
1        0.137650000      1.598603000     -1.331061000
1        0.740005000     -1.620040000      0.568587000
1        0.899664000     -0.882307000     -1.024159000
1        2.436750000     -0.071225000      1.487399000
1        3.681940000      1.476440000      0.019037000
1       -0.088560000      0.507674000      1.509343000
53      -2.065381000     -0.302164000     -0.037614000
6        3.353855000     -1.215392000      0.043091000
7        4.124809000     -2.011362000     -0.257200000
15
I-C6H10-CF3
6        0.674974000      0.512982000     -0.445509000
6        0.572600000      1.888665000      0.190571000
6       -0.773855000      2.521031000     -0.165953000
6       -1.941441000      1.630190000      0.244319000
6       -1.804729000      0.245765000     -0.391523000
6       -0.462714000     -0.405221000     -0.027519000
1        0.711820000      0.597903000     -1.529476000
1        1.389083000      2.525512000     -0.146642000
1        0.655797000      1.794298000      1.276037000
1       -0.858870000      3.490824000      0.323385000
1       -0.815836000      2.703761000     -1.242913000
1       -2.884146000      2.087660000     -0.052212000
1       -1.956150000      1.526290000      1.331901000
1       -1.866307000      0.346511000     -1.478255000
1       -0.369163000     -1.373092000     -0.516085000
1       -0.421824000     -0.569692000      1.051195000
53       2.583144000     -0.412222000      0.031177000
6       -2.956996000     -0.658014000     -0.012822000
9       -4.141959000     -0.133953000     -0.369010000
9       -2.874169000     -1.858720000     -0.611413000
9       -3.020357000     -0.891023000      1.309793000
15
I-C6H10-COOH
6       -0.390179000      0.452765000      0.455887000
6       -0.252681000      1.860255000     -0.098725000
6        1.108425000      2.438054000      0.295398000
6        2.252839000      1.541598000     -0.163975000
6        2.088796000      0.130908000      0.390146000
6        0.724461000     -0.467980000     -0.012411000
1       -0.427255000      0.474688000      1.542978000
1       -1.055166000      2.495656000      0.273383000
1       -0.334564000      1.830876000     -1.188053000
1        1.216289000      3.432449000     -0.137375000
1        1.149993000      2.558752000      1.381358000
1        3.209973000      1.955584000      0.153068000
1        2.271128000      1.495080000     -1.254931000
1        2.133554000      0.157381000      1.481833000
1        0.611164000     -1.460190000      0.420252000
1        0.685770000     -0.568940000     -1.099838000
53      -2.321706000     -0.395900000     -0.075300000
6        3.186031000     -0.795057000     -0.073304000
8        3.907709000     -0.611009000     -1.020507000
8        3.264885000     -1.895186000      0.686362000
1        3.954529000     -2.462390000      0.320069000
18
I-C6H10-COOCH3
6       -0.846507000      1.935211000      0.046253000
6        0.410539000      2.711945000     -0.351861000
6        1.675974000      2.025625000      0.149857000
6        1.750388000      0.590841000     -0.360982000
6        0.493454000     -0.206152000      0.046104000
6       -0.747967000      0.507257000     -0.462450000
1       -0.939853000      1.927040000      1.135054000
1        0.349958000      3.723902000      0.048304000
1        0.449973000      2.803555000     -1.440742000
1        2.559450000      2.579169000     -0.168775000
1        1.683041000      2.015169000      1.241861000
1        1.809491000      0.591868000     -1.451761000
1        0.548220000     -1.216515000     -0.355586000
1        0.455524000     -0.279365000      1.135814000
1       -0.773803000      0.488324000     -1.549975000
1       -1.734611000      2.421459000     -0.355145000
53      -2.526125000     -0.623510000      0.080494000
6        2.970934000     -0.135681000      0.153335000
8        3.581565000      0.149016000      1.153824000
8        3.283037000     -1.171671000     -0.626000000
6        4.386675000     -1.976261000     -0.203814000
1        5.296756000     -1.381207000     -0.161527000
1        4.190490000     -2.407387000      0.775955000
1        4.482797000     -2.759552000     -0.948033000
14
I-C6H10-NO2
6       -0.381450000      0.460740000      0.434862000
6       -0.195665000      1.822971000     -0.213274000
6        1.183963000      2.381824000      0.140685000
6        2.299769000      1.421479000     -0.259937000
6        2.062661000      0.067940000      0.400288000
6        0.705328000     -0.523912000      0.026406000
1       -0.418515000      0.557511000      1.517630000
1       -0.973438000      2.508960000      0.118168000
1       -0.282870000      1.725316000     -1.297823000
1        1.329690000      3.336838000     -0.362122000
1        1.236147000      2.576631000      1.214589000
1        3.270383000      1.815338000      0.039580000
1        2.307786000      1.288506000     -1.343236000
1        2.168797000      0.146220000      1.479256000
1        0.567116000     -1.482487000      0.524105000
1        0.673802000     -0.689506000     -1.050601000
53      -2.330747000     -0.362769000     -0.045566000
7        3.160093000     -0.876025000     -0.010777000
8        3.166121000     -1.278684000     -1.155366000
8        3.994388000     -1.165155000      0.821403000
16
I-C6H10-SO3H
6        0.910111000      0.554932000     -0.448637000
6        0.881296000      1.928328000      0.200005000
6       -0.422959000      2.641035000     -0.159543000
6       -1.644190000      1.819189000      0.243339000
6       -1.571707000      0.436441000     -0.404692000
6       -0.280979000     -0.303721000     -0.043968000
1        0.956327000      0.646967000     -1.531551000
1        1.734674000      2.519669000     -0.127810000
1        0.952247000      1.821321000      1.284963000
1       -0.457758000      3.609359000      0.338050000
1       -0.451079000      2.833474000     -1.234777000
1       -2.559114000      2.326009000     -0.057735000
1       -1.667165000      1.705461000      1.329544000
1       -1.671513000      0.522842000     -1.488273000
1       -0.239935000     -1.265382000     -0.552071000
1       -0.258318000     -0.484356000      1.031990000
53       2.753468000     -0.485657000      0.032429000
8       -4.194691000      0.136374000     -0.424283000
16      -3.015155000     -0.515693000      0.078679000
8       -2.863058000     -1.854526000     -0.780935000
1       -2.480494000     -2.552523000     -0.234545000
8       -2.936041000     -0.869537000      1.476470000
15
I-C6H10-SO2Cl
6       -1.079185000      1.900712000      0.414036000
6        0.184655000      2.693727000      0.078805000
6        1.447766000      1.856066000      0.274610000
6        1.336288000      0.588594000     -0.561604000
6        0.095823000     -0.242659000     -0.234646000
6       -1.134461000      0.636976000     -0.428481000
1       -1.962017000      2.512012000      0.234933000
1       -1.073508000      1.633234000      1.473265000
1        0.239088000      3.577839000      0.712220000
1        0.135185000      3.044098000     -0.954718000
1        2.330243000      2.422980000     -0.013764000
1        1.547977000      1.589257000      1.328237000
1        1.348879000      0.839719000     -1.627457000
1        0.048654000     -1.120046000     -0.875198000
1        0.144462000     -0.577874000      0.802556000
1       -1.255846000      0.886356000     -1.480237000
16       2.837952000     -0.415746000     -0.483838000
8        2.659219000     -1.637115000     -1.220803000
8        3.994065000      0.403448000     -0.725863000
17       2.923380000     -0.958799000      1.523316000
53      -2.920359000     -0.510183000      0.013898000
16
I-C6H10-IF4
6       -1.857678000      2.011631000      0.149144000
6       -0.583368000      2.778637000     -0.203106000
6        0.674071000      2.037405000      0.265285000
6        0.650287000      0.659249000     -0.359099000
6       -0.569163000     -0.162396000      0.027146000
6       -1.798105000      0.614925000     -0.445804000
1       -2.729987000      2.544481000     -0.225399000
1       -1.954904000      1.942139000      1.234850000
1       -0.605391000      3.761958000      0.264300000
1       -0.533744000      2.937862000     -1.282445000
1        1.564837000      2.585510000     -0.031793000
1        0.669677000      1.957727000      1.351575000
1        0.766563000      0.710621000     -1.441114000
1       -0.539170000     -1.145207000     -0.435771000
1       -0.608842000     -0.290347000      1.107828000
1       -1.819244000      0.661228000     -1.532218000
53      -3.586630000     -0.511293000      0.034367000
53       2.485825000     -0.441060000      0.033888000
9        1.865860000     -1.553186000     -1.463504000
9        3.261274000      0.872145000     -1.203905000
9        1.509913000     -1.587436000      1.281429000
9        2.861812000      0.757710000      1.530089000
14
I-C6H10-ICl2
6        1.904308000      0.086598000      1.961338000
6        0.662147000     -0.273810000      2.775209000
6       -0.624923000      0.178466000      2.075475000
6       -0.653179000     -0.431448000      0.693256000
6        0.547506000     -0.080581000     -0.168092000
6        1.803773000     -0.532450000      0.578016000
1        2.799451000     -0.267932000      2.469464000
1        1.983475000      1.172416000      1.872360000
1        0.713648000      0.198343000      3.755288000
1        0.629950000     -1.352908000      2.940797000
1       -1.495039000     -0.132235000      2.650733000
1       -0.632873000      1.266753000      2.002387000
1       -0.835677000     -1.503299000      0.720639000
1        0.482266000     -0.572562000     -1.136215000
1        0.587678000      0.997482000     -0.327835000
1        1.832324000     -1.617683000      0.643900000
53       3.553114000     -0.066630000     -0.614923000
53      -2.510202000      0.147085000     -0.367342000
17      -1.802540000      2.534100000     -0.276437000
17      -3.136186000     -2.272832000     -0.413665000
13
I-C6H10-NN+
6        2.305535000     -0.164195000      0.424717000
6        0.905472000     -0.685339000      0.069351000
6       -0.091697000      0.408679000      0.440397000
6        0.213835000      1.726606000     -0.252917000
6        1.631021000      2.183404000      0.094590000
6        2.678278000      1.137053000     -0.283903000
1        2.450175000     -0.095766000      1.503767000
1        0.700710000     -1.603955000      0.612614000
1        0.862077000     -0.888251000     -1.000443000
1        1.861783000      3.104293000     -0.436903000
1        1.701083000      2.403687000      1.161497000
1        3.672905000      1.455982000      0.017242000
1        2.673889000      0.972498000     -1.361290000
1       -0.114850000      0.542306000      1.519375000
7        3.277656000     -1.199457000      0.041359000
7        3.989838000     -1.957584000     -0.271558000
1        0.120897000      1.603796000     -1.333919000
53      -2.087655000     -0.276425000     -0.024070000
1       -0.503310000      2.484673000      0.054639000
