# Supplementary material for: Sigma Hole Potentials as Tools: Quantifying and Partitioning Substituent Effects
Source: J Phys Chem A. 2023 Nov 21;127(48):10147–58. doi: 10.1021/acs.jpca.3c05797 (PMC10711721; doi:10.1021/acs.jpca.3c05797)
Supplement: Supplementary file 2 — jp3c05797_si_002.zip [file jp3c05797_si_002.zip › xyz-Files/Cyclohexane-Study/13-IsomerStudy_H-C6H10-I_GasPhase.xyz]

18
I-Cyclohex-H Meta/Para (I_Equatorial-R_Equatorial) 
6       -0.303008000      0.518067000      0.000000000
6        0.363136000      1.044177000     -1.262059000
6        0.363136000      2.575296000     -1.257679000
6        1.025372000      3.130075000      0.000000000
6        0.363136000      2.575296000      1.257679000
6        0.363136000      1.044177000      1.262059000
1       -1.360843000      0.776717000      0.000000000
1       -0.146878000      0.665862000     -2.147433000
1        1.392885000      0.679336000     -1.302967000
1        0.870929000      2.940081000     -2.151467000
1       -0.668490000      2.936236000     -1.312948000
1        0.982765000      4.220051000      0.000000000
1        2.084587000      2.855131000      0.000000000
1        0.870929000      2.940081000      2.151467000
1       -0.668490000      2.936236000      1.312948000
1       -0.146878000      0.665862000      2.147433000
1        1.392885000      0.679336000      1.302967000
53      -0.333073000     -1.653159000      0.000000000
18
I-Cyclohex-Br Meta/Para (I_Axial-R_Equatorial)
6        2.773375279      0.000000030     -0.672178193
6        1.930561881     -1.261796130     -0.499201270
6        1.198676170     -1.262229966      0.839576288
6        0.378611995     -0.000000019      1.073132349
6        1.198676159      1.262229934      0.839576325
6        1.930561829      1.261796152     -0.499201250
1        3.577537405      0.000000039      0.071132271
1        2.558902735     -2.150470362     -0.568913020
1        1.200947436     -1.327342099     -1.310227639
1        0.575376487     -2.149294921      0.944688633
1        1.939465580     -1.298494943      1.647460139
1       -0.043690312     -0.000000031      2.073188004
1        0.575376476      2.149294890      0.944688712
1        1.939465590      1.298494890      1.647460160
1        2.558902634      2.150470415     -0.568913005
1        1.200947351      1.327342094     -1.310227596
53      -1.430173976      0.000000000     -0.158658311
1        3.253209511      0.000000048     -1.651671670
