# Supplementary material for: Sigma Hole Potentials as Tools: Quantifying and Partitioning Substituent Effects
Source: J Phys Chem A. 2023 Nov 21;127(48):10147–58. doi: 10.1021/acs.jpca.3c05797 (PMC10711721; doi:10.1021/acs.jpca.3c05797)
Supplement: Supplementary file 2 — jp3c05797_si_002.zip [file jp3c05797_si_002.zip › xyz-Files/Cyclohexane-Study/14-IsomerStudy_F-C6H10-I_GasPhase.xyz]

18
I-Cyclohex-F Meta (I_Equatorial-R_Equatorial)
6        2.976395000      0.632256000     -0.295866000
6        2.097632000      1.798288000      0.151486000
6        0.624918000      1.554267000     -0.186155000
6        0.162146000      0.240012000      0.424740000
6        1.021929000     -0.931489000     -0.027529000
6        2.480351000     -0.661484000      0.315183000
1        2.942637000      0.533733000     -1.384045000
1        2.433269000      2.721063000     -0.321252000
1        2.203225000      1.944528000      1.230481000
1        0.010507000      2.377535000      0.176192000
1        0.500313000      1.510856000     -1.270975000
1        0.701389000     -1.859989000      0.442543000
1        0.938832000     -1.060005000     -1.109109000
1        2.608091000     -0.633733000      1.402496000
9        3.247656000     -1.721755000     -0.147997000
1        4.016395000      0.795873000     -0.013942000
1        0.166350000      0.312619000      1.511222000
53      -1.923210000     -0.130902000     -0.030619000
18
I-Cyclohex-F Para (I_Equatorial-R_Equatorial)
6       -0.096310000      0.000000000      0.409506000
6       -0.753777000     -1.260992000     -0.132514000
6       -2.250938000     -1.254279000      0.187767000
6       -2.908674000      0.000000000     -0.351672000
6       -2.250938000      1.254279000      0.187767000
6       -0.753777000      1.260992000     -0.132514000
1       -0.128528000      0.000000000      1.497741000
1       -0.285885000     -2.148963000      0.289360000
1       -0.607068000     -1.306654000     -1.214680000
1       -2.731234000     -2.136120000     -0.235846000
1       -2.405035000     -1.286199000      1.269507000
1       -2.868696000      0.000000000     -1.446017000
1       -2.731234000      2.136120000     -0.235846000
1       -2.405035000      1.286199000      1.269507000
1       -0.285885000      2.148963000      0.289360000
1       -0.607068000      1.306654000     -1.214680000
53       2.026884000      0.000000000     -0.023771000
9       -4.253635000      0.000000000     -0.002066000
18
I-Cyclohex-F Meta (I_Axial-R_Equatorial)
6       -2.503743000      0.643862000     -0.601599000
6       -1.401105000      1.701763000     -0.631219000
6       -0.622602000      1.728320000      0.680490000
6       -0.080953000      0.360978000      1.076933000
6       -1.163237000     -0.709804000      1.038942000
6       -1.929077000     -0.718908000     -0.271938000
1       -3.244658000      0.896365000      0.162346000
1       -1.834629000      2.683466000     -0.820117000
1       -0.715496000      1.498107000     -1.457167000
1        0.181204000      2.461917000      0.642369000
1       -1.297584000      2.037590000      1.486907000
1        0.372009000      0.399413000      2.062114000
1       -0.754118000     -1.697711000      1.242854000
1       -1.875933000     -0.479112000      1.838076000
1       -1.282490000     -1.062553000     -1.083418000
53       1.629227000     -0.199791000     -0.165512000
9       -2.963146000     -1.642661000     -0.165975000
1       -3.024725000      0.598124000     -1.557722000
18
I-Cyclohex-F Para (I_Axial-R_Equatorial)
6        2.565424000      0.000000000     -0.086739000
6        1.716501000     -1.256178000     -0.080785000
6        0.774291000     -1.260598000      1.120493000
6       -0.076104000      0.000000000      1.215546000
6        0.774291000      1.260598000      1.120493000
6        1.716501000      1.256178000     -0.080785000
1        3.235223000      0.000000000      0.780742000
1        2.360194000     -2.135126000     -0.057579000
1        1.143415000     -1.293354000     -1.009574000
1        0.148290000     -2.150908000      1.112470000
1        1.367691000     -1.302751000      2.041404000
1       -0.649996000      0.000000000      2.136859000
1        0.148290000      2.150907000      1.112470000
1        1.367691000      1.302750000      2.041404000
1        2.360194000      2.135126000     -0.057579000
1        1.143415000      1.293354000     -1.009574000
53      -1.657556000      0.000000000     -0.290946000
9        3.377851000      0.000000000     -1.213361000
