# Supplementary material for: Sigma Hole Potentials as Tools: Quantifying and Partitioning Substituent Effects
Source: J Phys Chem A. 2023 Nov 21;127(48):10147–58. doi: 10.1021/acs.jpca.3c05797 (PMC10711721; doi:10.1021/acs.jpca.3c05797)
Supplement: Supplementary file 2 — jp3c05797_si_002.zip [file jp3c05797_si_002.zip › xyz-Files/Cyclohexane-Study/15-IsomerStudy_Cl-C6H10-I_GasPhase.xyz]

18
I-Cyclohex-Cl Meta (I_Equatorial-R_Equatorial)
6        2.569308000      1.191987000     -0.272817000
6        1.515952000      2.224972000      0.124452000
6        0.103190000      1.751142000     -0.221885000
6       -0.165753000      0.404154000      0.430580000
6        0.864641000     -0.643861000      0.026969000
6        2.260646000     -0.142819000      0.381380000
1        2.570764000      1.060206000     -1.357616000
1        1.719119000      3.170664000     -0.378128000
1        1.581538000      2.421027000      1.198647000
1       -0.634258000      2.483953000      0.103078000
1        0.005265000      1.652482000     -1.305852000
1        0.670996000     -1.591963000      0.525196000
1        0.812506000     -0.819889000     -1.049504000
1        2.361597000     -0.059409000      1.463182000
17       3.485012000     -1.379076000     -0.101391000
1        3.565805000      1.525123000      0.014694000
53      -2.162238000     -0.294764000     -0.034267000
1       -0.187839000      0.511128000      1.514014000
18
I-Cyclohex-Cl Para (I_Equatorial-R_Equatorial)
6        0.256960000      0.000000000      0.403959000
6       -0.398784000     -1.259340000     -0.141336000
6       -1.898317000     -1.256653000      0.174872000
6       -2.553049000      0.000000000     -0.371459000
6       -1.898317000      1.256653000      0.174872000
6       -0.398784000      1.259340000     -0.141336000
1        0.219484000      0.000000000      1.492030000
1        0.064890000     -2.148645000      0.282946000
1       -0.249334000     -1.305427000     -1.223028000
1       -2.370333000     -2.141877000     -0.249505000
1       -2.052581000     -1.294161000      1.255981000
1       -2.506999000      0.000000000     -1.460068000
1       -2.370333000      2.141877000     -0.249505000
1       -2.052581000      1.294161000      1.255981000
1        0.064890000      2.148645000      0.282946000
1       -0.249334000      1.305427000     -1.223028000
53       2.382144000      0.000000000     -0.019594000
17      -4.318214000      0.000000000      0.016253000
18
I-Cyclohex-Cl Meta (I_Axial-R_Equatorial)
6       -2.069463000      1.205333000     -0.593748000
6       -0.782878000      2.028694000     -0.666040000
6        0.004843000      1.947311000      0.637237000
6        0.279726000      0.514534000      1.073167000
6       -0.989902000     -0.330034000      1.087051000
6       -1.756900000     -0.234087000     -0.222262000
1       -2.738321000      1.625885000      0.162005000
1       -1.026176000      3.068512000     -0.883703000
1       -0.162046000      1.672047000     -1.491174000
1        0.933439000      2.511730000      0.568265000
1       -0.586840000      2.405155000      1.438385000
1        0.745706000      0.494228000      2.053050000
1       -0.769384000     -1.368337000      1.326019000
1       -1.626776000      0.059712000      1.887943000
1       -1.195501000     -0.715954000     -1.020393000
53       1.825398000     -0.406542000     -0.167606000
17      -3.284336000     -1.190083000     -0.088505000
1       -2.599050000      1.234649000     -1.545127000
18
I-Cyclohex-Cl Para (I_Axial-R_Equatorial)
6        2.263690000      0.346782000      0.000000000
6        1.420407000      0.237472000      1.259395000
6        0.327405000      1.305224000      1.259301000
6       -0.528715000      1.285886000      0.000000000
6        0.327405000      1.305224000     -1.259301000
6        1.420407000      0.237472000     -1.259395000
1        2.810094000      1.290097000      0.000000000
1        2.049946000      0.349309000      2.141083000
1        0.972511000     -0.756973000      1.303868000
1       -0.290766000      1.212774000      2.150625000
1        0.794999000      2.295803000      1.302052000
1       -1.221148000      2.121714000      0.000000000
1       -0.290766000      1.212774000     -2.150625000
1        0.794999000      2.295803000     -1.302052000
1        2.049946000      0.349309000     -2.141083000
1        0.972511000     -0.756973000     -1.303868000
53      -1.893055000     -0.418871000      0.000000000
17       3.547411000     -0.924815000      0.000000000
