# Supplementary material for: Sigma Hole Potentials as Tools: Quantifying and Partitioning Substituent Effects
Source: J Phys Chem A. 2023 Nov 21;127(48):10147–58. doi: 10.1021/acs.jpca.3c05797 (PMC10711721; doi:10.1021/acs.jpca.3c05797)
Supplement: Supplementary file 2 — jp3c05797_si_002.zip [file jp3c05797_si_002.zip › xyz-Files/Cyclohexane-Study/16-IsomerStudy_Br-C6H10-I_GasPhase.xyz]

18
I-Cyclohex-Br Meta (I_Equatorial-R_Equatorial)
6        1.855097000      1.682035000     -0.260004000
6        0.659849000      2.560520000      0.109601000
6       -0.666446000      1.884310000     -0.241171000
6       -0.748571000      0.524070000      0.433560000
6        0.424929000     -0.374695000      0.057485000
6        1.729461000      0.328259000      0.416128000
1        1.887069000      1.537572000     -1.342688000
1        0.732663000      3.517086000     -0.408192000
1        0.684942000      2.781059000      1.180685000
1       -1.504704000      2.509777000      0.063099000
1       -0.736509000      1.754245000     -1.324009000
1        0.358329000     -1.331912000      0.571022000
1        0.406790000     -0.574700000     -1.015887000
1        1.810721000      0.438938000      1.496358000
35       3.248026000     -0.819729000     -0.055343000
1        2.788958000      2.161587000      0.030324000
1       -0.796588000      0.644775000      1.514718000
53      -2.619594000     -0.459904000     -0.036265000
18
I-Cyclohex-Br Para (I_Equatorial-R_Equatorial)
6        0.875818000      0.000000000      0.399734000
6        0.222013000     -1.258920000     -0.148136000
6       -1.279297000     -1.257518000      0.164123000
6       -1.930356000      0.000000000     -0.384702000
6       -1.279297000      1.257518000      0.164123000
6        0.222013000      1.258920000     -0.148136000
1        0.834032000      0.000000000      1.487685000
1        0.683988000     -2.148643000      0.277351000
1        0.374013000     -1.304538000     -1.229453000
1       -1.746548000     -2.144568000     -0.261442000
1       -1.434003000     -1.297786000      1.245057000
1       -1.888007000      0.000000000     -1.472687000
1       -1.746548000      2.144568000     -0.261442000
1       -1.434003000      1.297786000      1.245057000
1        0.683988000      2.148643000      0.277351000
1        0.374013000      1.304538000     -1.229453000
53       3.002349000      0.000000000     -0.016110000
35      -3.851738000      0.000000000      0.014108000
18
I-Cyclohex-Br Meta (I_Axial-R_Equatorial)
6       -1.371964000      1.607995000     -0.590401000
6        0.025202000      2.225118000     -0.681752000
6        0.801525000      2.043347000      0.617696000
6        0.860835000      0.591327000      1.071305000
6       -0.522952000     -0.050674000      1.108045000
6       -1.275162000      0.143081000     -0.198901000
1       -1.961958000      2.138625000      0.161698000
1       -0.060030000      3.286718000     -0.913635000
1        0.577626000      1.766397000     -1.504994000
1        1.803991000      2.460294000      0.535036000
1        0.292104000      2.595447000      1.415978000
1        1.326927000      0.513280000      2.048334000
1       -0.457245000     -1.106159000      1.363479000
1       -1.082933000      0.442904000      1.909130000
1       -0.804284000     -0.431973000     -0.992992000
53       2.234982000     -0.570768000     -0.168365000
35      -3.065610000     -0.642375000     -0.043287000
1       -1.896787000      1.707127000     -1.539593000
18
I-Cyclohex-Br Para (I_Axial-R_Equatorial)
6        1.692190000      0.678905000      0.000000000
6        0.866550000      0.480572000      1.260373000
6       -0.332466000      1.428853000      1.259024000
6       -1.181935000      1.318877000      0.000000000
6       -0.332466000      1.428853000     -1.259024000
6        0.866550000      0.480572000     -1.260373000
1        2.142858000      1.670642000      0.000000000
1        1.477901000      0.658894000      2.143795000
1        0.522606000     -0.554323000      1.307369000
1       -0.937291000      1.271937000      2.150570000
1        0.029240000      2.462774000      1.301267000
1       -1.958285000      2.077387000      0.000000000
1       -0.937291000      1.271937000     -2.150570000
1        0.029240000      2.462774000     -1.301267000
1        1.477901000      0.658894000     -2.143795000
1        0.522606000     -0.554323000     -1.307369000
53      -2.358434000     -0.520668000      0.000000000
35       3.233057000     -0.535171000      0.000000000
