# Supplementary material for: Sigma Hole Potentials as Tools: Quantifying and Partitioning Substituent Effects
Source: J Phys Chem A. 2023 Nov 21;127(48):10147–58. doi: 10.1021/acs.jpca.3c05797 (PMC10711721; doi:10.1021/acs.jpca.3c05797)
Supplement: Supplementary file 2 — jp3c05797_si_002.zip [file jp3c05797_si_002.zip › xyz-Files/Cyclohexane-Study/17-IsomerStudy_I-C6H10-I_GasPhase.xyz]

18
I-Cyclohex-I Meta (I_Equatorial-R_Equatorial)
6        1.265057000      1.926388000     -0.253766000
6       -0.000042000      2.709424000      0.100014000
6       -1.264990000      1.926363000     -0.253959000
6       -1.243284000      0.570414000      0.433306000
6        0.000019000     -0.237280000      0.071892000
6        1.243146000      0.570419000      0.433296000
1        1.315831000      1.781356000     -1.335841000
1        0.000005000      3.664620000     -0.425800000
1       -0.000076000      2.939377000      1.169376000
1       -2.153035000      2.485625000      0.037752000
1       -1.315521000      1.781126000     -1.336007000
1       -0.000065000     -1.192723000      0.593094000
1       -0.000021000     -0.448343000     -0.999691000
1        1.306453000      0.696164000      1.513070000
53       3.028128000     -0.563053000     -0.037285000
1        2.152997000      2.485707000      0.038102000
1       -1.306489000      0.696286000      1.513062000
53      -3.028119000     -0.563052000     -0.037277000
18
I-Cyclohex-I Para (I_Equatorial-R_Equatorial)
6        0.006425000      0.000505000     -1.457843000
6        0.242555000      1.285012000     -0.679829000
6       -0.465845000      1.222092000      0.679846000
6       -0.006425000     -0.000505000      1.457843000
6       -0.242555000     -1.285012000      0.679829000
6        0.465845000     -1.222092000     -0.679846000
1       -1.047584000     -0.093389000     -1.714151000
1       -0.117884000      2.146413000     -1.240642000
1        1.315858000      1.425628000     -0.529521000
1       -0.263187000      2.133654000      1.240553000
1       -1.547118000      1.170802000      0.529570000
1        1.047584000      0.093389000      1.714151000
1        0.117884000     -2.146413000      1.240642000
1       -1.315858000     -1.425628000      0.529521000
1        0.263187000     -2.133654000     -1.240553000
1        1.547118000     -1.170802000     -0.529570000
53       0.981482000      0.087643000     -3.391221000
53      -0.981482000     -0.087643000      3.391221000
18
I-Cyclohex-I Meta (I_Axial-R_Equatorial)
6       -0.816615000      1.782321000     -0.590246000
6        0.623249000      2.292380000     -0.690486000
6        1.389238000      2.061149000      0.607041000
6        1.341884000      0.611823000      1.069945000
6       -0.086695000      0.074639000      1.117943000
6       -0.828881000      0.315272000     -0.188406000
1       -1.360671000      2.365329000      0.157971000
1        0.616641000      3.356111000     -0.928888000
1        1.135661000      1.788047000     -1.512879000
1        2.419699000      2.401697000      0.518232000
1        0.925806000      2.654649000      1.403727000
1        1.805856000      0.505021000      2.045440000
1       -0.093960000     -0.980407000      1.383554000
1       -0.600170000      0.613593000      1.921237000
1       -0.404326000     -0.298344000     -0.979879000
53       2.616941000     -0.658406000     -0.169004000
53      -2.859286000     -0.419889000     -0.027673000
1       -1.333296000      1.918440000     -1.539375000
18
I-Cyclohex-I Para (I_Axial-R_Equatorial)
6        1.199920000      0.852284000      0.000000000
6        0.385736000      0.608504000      1.261858000
6       -0.867187000      1.485654000      1.258661000
6       -1.708309000      1.324329000      0.000000000
6       -0.867187000      1.485654000     -1.258661000
6        0.385736000      0.608504000     -1.261858000
1        1.594326000      1.867658000      0.000000000
1        0.981347000      0.824485000      2.147691000
1        0.099018000     -0.443570000      1.314532000
1       -1.461940000      1.294574000      2.150525000
1       -0.565718000      2.538740000      1.299287000
1       -2.530110000      2.033391000      0.000000000
1       -1.461940000      1.294574000     -2.150525000
1       -0.565718000      2.538740000     -1.299287000
1        0.981347000      0.824485000     -2.147691000
1        0.099018000     -0.443570000     -1.314532000
53      -2.769290000     -0.584497000      0.000000000
53       2.989254000     -0.368693000      0.000000000
