# Supplementary material for: Sigma Hole Potentials as Tools: Quantifying and Partitioning Substituent Effects
Source: J Phys Chem A. 2023 Nov 21;127(48):10147–58. doi: 10.1021/acs.jpca.3c05797 (PMC10711721; doi:10.1021/acs.jpca.3c05797)
Supplement: Supplementary file 2 — jp3c05797_si_002.zip [file jp3c05797_si_002.zip › xyz-Files/Cyclohexane-Study/18-IsomerStudy_NH2-C6H10-I_GasPhase.xyz]

20
I-Cyclohex-NH2 Meta (I_Equatorial-R_Equatorial)
6        2.959189000      0.697517000     -0.278872000
6        2.054950000      1.848122000      0.150272000
6        0.588461000      1.575920000     -0.192799000
6        0.151062000      0.257520000      0.424234000
6        1.033365000     -0.897309000     -0.018966000
6        2.509211000     -0.628486000      0.322855000
1        2.941145000      0.609201000     -1.371358000
1        2.372469000      2.776338000     -0.325782000
1        2.151006000      2.001693000      1.229265000
1       -0.043313000      2.390348000      0.160005000
1        0.470169000      1.522184000     -1.278182000
1        0.711819000     -1.828793000      0.449130000
1        0.944268000     -1.031326000     -1.101602000
1        2.596004000     -0.549822000      1.411784000
1        0.151073000      0.334915000      1.510345000
53      -1.933081000     -0.150943000     -0.031544000
7        3.412072000     -1.691905000     -0.096381000
1        3.363103000     -1.812602000     -1.100965000
1        3.140046000     -2.574654000      0.316211000
1        3.993573000      0.886127000      0.007289000
20
I-Cyclohex-NH2 Para (I_Equatorial-R_Equatorial)
6        0.080798000      0.000024000      0.410933000
6        0.739166000      1.260402000     -0.128302000
6        2.233570000      1.248970000      0.196317000
6        2.921707000      0.000021000     -0.342982000
6        2.233600000     -1.248939000      0.196259000
6        0.739173000     -1.260341000     -0.128315000
1        0.108705000      0.000024000      1.499290000
1        0.268379000      2.147145000      0.294249000
1        0.595561000      1.306252000     -1.210910000
1        2.702704000      2.143828000     -0.219288000
1        2.387006000      1.283407000      1.278404000
1        2.802016000      0.000050000     -1.438059000
1        2.702671000     -2.143792000     -0.219434000
1        2.387043000     -1.283463000      1.278346000
1        0.268406000     -2.147095000      0.294237000
1        0.595561000     -1.306180000     -1.210921000
53      -2.044453000     -0.000010000     -0.026665000
7        4.321919000      0.000038000      0.064890000
1        4.798411000      0.811898000     -0.305807000
1        4.798037000     -0.812622000     -0.304541000
20
I-Cyclohex-NH2 Meta (I_Axial-R_Equatorial)
6       -2.476117000      0.704625000     -0.607970000
6       -1.354933000      1.739592000     -0.646147000
6       -0.570734000      1.766063000      0.661786000
6       -0.060246000      0.392901000      1.075199000
6       -1.167173000     -0.652108000      1.047012000
6       -1.957641000     -0.688277000     -0.266139000
1       -3.216139000      0.996576000      0.147336000
1       -1.765090000      2.730274000     -0.843995000
1       -0.675856000      1.511373000     -1.471251000
1        0.248358000      2.482310000      0.613568000
1       -1.236411000      2.099536000      1.466910000
1        0.399351000      0.435180000      2.057715000
1       -0.772259000     -1.641838000      1.278950000
1       -1.865602000     -0.391128000      1.852943000
1       -1.279927000     -1.001693000     -1.064827000
53       1.633619000     -0.226917000     -0.163361000
1       -2.999902000      0.663312000     -1.562579000
7       -3.065218000     -1.635380000     -0.257748000
1       -3.710806000     -1.412408000      0.490389000
1       -2.729910000     -2.574015000     -0.085219000
20
I-Cyclohex-NH2 Para (I_Axial-R_Equatorial)
6        2.577326000     -0.000055000     -0.050375000
6        1.704958000     -1.251333000     -0.043248000
6        0.741920000     -1.259256000      1.138833000
6       -0.108848000      0.001156000      1.221816000
6        0.741942000      1.261400000      1.136516000
6        1.705014000      1.251281000     -0.045519000
1        3.166186000      0.000764000      0.881888000
1        2.334902000     -2.142992000     -0.004626000
1        1.152346000     -1.292058000     -0.984490000
1        0.113082000     -2.148026000      1.120264000
1        1.319076000     -1.301289000      2.070201000
1       -0.699905000      0.002000000      2.132312000
1        0.113113000      2.150143000      1.116277000
1        1.319036000      1.305153000      2.067842000
1        1.152434000      1.290299000     -0.986842000
53      -1.669296000     -0.000289000     -0.309157000
1        2.335028000      2.142947000     -0.008453000
7        3.421002000     -0.001149000     -1.239089000
1        4.022940000     -0.814195000     -1.246240000
1        4.023563000      0.811425000     -1.247309000
