# Supplementary material for: Sigma Hole Potentials as Tools: Quantifying and Partitioning Substituent Effects
Source: J Phys Chem A. 2023 Nov 21;127(48):10147–58. doi: 10.1021/acs.jpca.3c05797 (PMC10711721; doi:10.1021/acs.jpca.3c05797)
Supplement: Supplementary file 2 — jp3c05797_si_002.zip [file jp3c05797_si_002.zip › xyz-Files/Cyclohexane-Study/19-IsomerStudy_CN-C6H10-I_GasPhase.xyz]

19
I-Cyclohex-CN Meta (I_Equatorial-R_Equatorial)
6        2.686893000      1.140780000     -0.271806000
6        1.639744000      2.183276000      0.101826000
6        0.225470000      1.714821000     -0.245776000
6       -0.064122000      0.382453000      0.427901000
6        0.951127000     -0.685383000      0.049424000
6        2.370908000     -0.201404000      0.403748000
1        2.697570000      0.994403000     -1.354496000
1        1.850964000      3.120387000     -0.413092000
1        1.701038000      2.393712000      1.173619000
1       -0.506793000      2.460582000      0.060529000
1        0.133783000      1.598602000     -1.328590000
1        0.739453000     -1.621927000      0.562339000
1        0.900115000     -0.882254000     -1.023350000
1        2.433666000     -0.069582000      1.488149000
1        3.683576000      1.473006000      0.016586000
1       -0.087363000      0.507767000      1.509496000
53      -2.065238000     -0.298254000     -0.036615000
6        3.357789000     -1.216642000      0.043604000
7        4.129250000     -2.010663000     -0.257732000
19
I-Cyclohex-CN Para (I_Equatorial-R_Equatorial)
6       -0.133787000     -0.000004000      0.399045000
6        0.517674000      1.260171000     -0.150166000
6        2.015364000      1.264645000      0.156533000
6        2.688994000     -0.000024000     -0.395358000
6        2.015350000     -1.264678000      0.156539000
6        0.517660000     -1.260188000     -0.150162000
1       -0.088134000     -0.000001000      1.486947000
1        0.052314000      2.147747000      0.275830000
1        0.363710000      1.305268000     -1.231366000
1        2.480407000      2.152577000     -0.270331000
1        2.176349000      1.307162000      1.236340000
1        2.589708000     -0.000025000     -1.484949000
1        2.480380000     -2.152621000     -0.270317000
1        2.176333000     -1.307192000      1.236347000
1        0.052291000     -2.147757000      0.275839000
1        0.363696000     -1.305289000     -1.231362000
53      -2.259716000      0.000007000     -0.011639000
6        4.119773000     -0.000030000     -0.098362000
7        5.238819000      0.000061000      0.155069000
19
I-Cyclohex-CN Meta (I_Axial-R_Equatorial)
6       -2.162534000      1.168659000     -0.606126000
6       -0.886509000      2.002704000     -0.659152000
6       -0.106590000      1.919385000      0.648700000
6        0.184427000      0.487239000      1.076822000
6       -1.072266000     -0.371321000      1.088016000
6       -1.846968000     -0.289222000     -0.235451000
1       -2.846169000      1.579610000      0.141405000
1       -1.137368000      3.042215000     -0.869070000
1       -0.256741000      1.658698000     -1.482885000
1        0.815489000      2.495234000      0.589152000
1       -0.707817000      2.364854000      1.449720000
1        0.650001000      0.468852000      2.056940000
1       -0.838499000     -1.406435000      1.328945000
1       -1.715355000      0.008053000      1.888723000
1       -1.233440000     -0.729581000     -1.026242000
53       1.735985000     -0.412552000     -0.168895000
1       -2.681544000      1.198956000     -1.563387000
6       -3.071026000     -1.081932000     -0.153473000
7       -4.040995000     -1.689757000     -0.073987000
19
I-Cyclohex-CN Para (I_Axial-R_Equatorial)
6        2.377358000      0.334560000      0.000005000
6        1.515089000      0.236141000      1.268087000
6        0.423361000      1.299775000      1.260123000
6       -0.431802000      1.275612000      0.000005000
6        0.423357000      1.299787000     -1.260115000
6        1.515095000      0.236161000     -1.268084000
1        2.885305000      1.304288000      0.000015000
1        2.141314000      0.352221000      2.151737000
1        1.069030000     -0.758676000      1.319185000
1       -0.197582000      1.209761000      2.149679000
1        0.890987000      2.290465000      1.300807000
1       -1.127172000      2.108923000      0.000007000
1       -0.197588000      1.209779000     -2.149671000
1        0.890980000      2.290479000     -1.300792000
1        2.141318000      0.352257000     -2.151733000
1        1.069038000     -0.758657000     -1.319202000
53      -1.786267000     -0.435661000     -0.000002000
6        3.422538000     -0.686422000      0.000010000
7        4.233794000     -1.497788000     -0.000017000
